# Supplementary material for: Voriconazole Treatment Induces a Conserved Sterol/Pleiotropic Drug Resistance Regulatory Network, including an Alternative Ergosterol Biosynthesis Pathway, in the Clinically Important FSSC Species, Fusarium keratoplasticum
Source: J Fungi (Basel). 2022 Oct 12;8(10):1070. doi: 10.3390/jof8101070 (PMC9605146; doi:10.3390/jof8101070)
Supplement: Supplementary file 1 [file jof-08-01070-s001.zip]

Archive with 3 entries (3 files):
- jof-1933587-Supplementary File S1.xlsx
- jof-1933587-Supplementary File S2.xlsx
- jof-1933587-Supplementary.pdf
