# Supplementary material for: Voriconazole Treatment Induces a Conserved Sterol/Pleiotropic Drug Resistance Regulatory Network, including an Alternative Ergosterol Biosynthesis Pathway, in the Clinically Important FSSC Species, Fusarium keratoplasticum
Source: J Fungi (Basel). 2022 Oct 12;8(10):1070. doi: 10.3390/jof8101070 (PMC9605146; doi:10.3390/jof8101070)
Supplement: Supplementary file 1 [file jof-08-01070-s001.zip › jof-1933587-Supplementary File S2.xlsx]

## Sheet: Group_UT-VS-T_DE_significant_an
Supplementary Data S2. Differentially expressed genes in F. keratoplasticum 2781 cells grown in the presence of VRC (16 mg/L) for 80 min.
Gene_ID	length	Mean FPKM (Untreated)	Mean FPKM (VRC-treated)	BaseMean	Fold-change	Log2 Fold-change	Regulation	P-value	Q-value (FDR adjusted P-value)	NR_protein_ID	NR_Description	Uniprot_ID	Uniprot_Acc	Uniprot_Description	GO_BP	GO_CC	GO_MF	KO_ID	KO_Definition	Pathway	COG_ID	COG_Description
DN32910_c0_g1_i1	1663	3.08	4185.52	57968.7	912.129	9.83309	Up	0	0	RSL86610.1	Sterol 24-C-methyltransferase erg-4 [Fusarium sp. AF-3]	sp|Q4W9V1|ERG6_ASPFU	Q4W9V1	Sterol 24-C-methyltransferase OS=Neosartorya fumigata (strain ATCC MYA-4609 / Af293 / CBS 101355 / FGSC A1100) OX=330879 GN=erg6 PE=3 SV=1	GO:0006696:ergosterol biosynthetic process;GO:0016126:sterol biosynthetic process;	GO:0005783:endoplasmic reticulum;	GO:0008757:S-adenosylmethionine-dependent methyltransferase activity;GO:0003838:sterol 24-C-methyltransferase activity;	--	--	--	gnl|CDD|229211	KOG1269, KOG1269, KOG1269, SAM-dependent methyltransferases [Lipid transport and metabolism, General function prediction only].
DN29635_c0_g1_i1	2047	0.366667	55.3233	985.03	69.7567	6.12426	Up	1.67232e-230	3.3217e-227	RSL48514.1	hypothetical protein CEP54_012896 [Fusarium sp. AF-8]	sp|B6GX22|MU71A_PENRW	B6GX22	Mutanase Pc12g07500 OS=Penicillium rubens (strain ATCC 28089 / DSM 1075 / NRRL 1951 / Wisconsin 54-1255) OX=500485 GN=PCH_Pc12g07500 PE=1 SV=1	GO:0008152:metabolic process;	GO:0005576:extracellular region;	GO:0051118:glucan endo-1,3-alpha-glucosidase activity;	--	--	--	--	--
DN37018_c0_g1_i1	1894	0.323333	23.6133	387.31	32.5932	5.0265	Up	1.55287e-129	1.66086e-126	RSM11318.1	hypothetical protein CDV31_006871 [Fusarium ambrosium]	sp|D7UQ40|SOL5_ALTSO	D7UQ40	Bifunctional solanapyrone synthase OS=Alternaria solani OX=48100 GN=sol5 PE=1 SV=1	GO:0009405:pathogenesis;	-	GO:0071949:FAD binding;GO:0016853:isomerase activity;GO:0016491:oxidoreductase activity;	--	--	--	gnl|CDD|229173	KOG1231, KOG1231, KOG1231, Proteins containing the FAD binding domain [Energy production and conversion].
DN33250_c0_g1_i1	1743	5.98667	151.85	2320.2	19.6798	4.29865	Up	2.07173e-246	7.20132e-243	RSL86444.1	hypothetical protein CEP51_002824 [Fusarium sp. AF-3]	sp|Q60490|EBP_CAVPO	Q60490	3-beta-hydroxysteroid-Delta(8),Delta(7)-isomerase OS=Cavia porcellus OX=10141 GN=EBP PE=1 SV=3	GO:0006695:cholesterol biosynthetic process;GO:0030097:hemopoiesis;	GO:0031410:cytoplasmic vesicle;GO:0005783:endoplasmic reticulum;GO:0005789:endoplasmic reticulum membrane;GO:0016021:integral component of membrane;GO:0005635:nuclear envelope;	GO:0000247:C-8 sterol isomerase activity;GO:0047750:cholestenol delta-isomerase activity;GO:0004769:steroid delta-isomerase activity;	--	--	--	gnl|CDD|232751	KOG4826, KOG4826, KOG4826, C-8,7 sterol isomerase [Lipid transport and metabolism].
DN22004_c0_g1_i1	1317	21.96	403.197	4435.45	15.3217	3.93751	Up	0	0	CVL01058.1	uncharacterized protein FMAN_10261 [Fusarium mangiferae]	--	--	--	--	--	--	--	--	--	gnl|CDD|232765	KOG4840, KOG4840, KOG4840, Predicted hydrolases or acyltransferases (alpha/beta hydrolase superfamily) [General function prediction only].
DN11874_c1_g2_i1	1454	0.23	10.03	120.817	14.7488	3.88253	Up	6.14299e-56	2.75523e-53	RSL82377.1	hypothetical protein CEP51_005190 [Fusarium sp. AF-3]	--	--	--	--	--	--	--	--	--	--	--
DN32965_c0_g1_i1	2991	7.61333	102.063	2997.73	11.1863	3.48366	Up	1.03476e-241	2.87746e-238	RSL70810.1	hypothetical protein CEP54_001616 [Fusarium sp. AF-8]	sp|Q9Y2H2|SAC2_HUMAN	Q9Y2H2	Phosphatidylinositide phosphatase SAC2 OS=Homo sapiens OX=9606 GN=INPP5F PE=1 SV=3	GO:0008344:adult locomotory behavior;GO:0014898:cardiac muscle hypertrophy in response to stress;GO:0072583:clathrin-mediated endocytosis;GO:0048681:negative regulation of axon regeneration;GO:0033137:negative regulation of peptidyl-serine phosphorylation;GO:0042532:negative regulation of tyrosine phosphorylation of STAT protein;GO:0006661:phosphatidylinositol biosynthetic process;GO:0031161:phos…	GO:0030424:axon;GO:0045334:clathrin-coated endocytic vesicle;GO:0005905:coated pit;GO:0030425:dendrite;GO:0005769:early endosome;GO:0031901:early endosome membrane;GO:0043025:neuronal cell body;GO:0055037:recycling endosome;	GO:0008934:inositol monophosphate 1-phosphatase activity;GO:0052832:inositol monophosphate 3-phosphatase activity;GO:0052833:inositol monophosphate 4-phosphatase activity;GO:0034596:phosphatidylinositol phosphate 4-phosphatase activity;GO:0034595:phosphatidylinositol phosphate 5-phosphatase activity;GO:0043812:phosphatidylinositol-4-phosphate phosphatase activity;GO:0042803:protein homodimerizati…	--	--	--	gnl|CDD|229829	KOG1890, KOG1890, KOG1890, Phosphoinositide phosphatase SAC1 [Lipid transport and metabolism].
DN25466_c0_g1_i1	748	43.0067	501.01	2570.56	9.41477	3.23493	Up	2.72611e-151	3.4458e-148	RSL78181.1	hypothetical protein CEP51_008422 [Fusarium sp. AF-3]	--	--	--	--	--	--	--	--	--	--	--
DN29591_c0_g1_i1	1938	14.7567	160.277	2931.27	9.18165	3.19875	Up	1.93011e-224	3.35452e-221	RSL68962.1	hypothetical protein CEP54_002605 [Fusarium sp. AF-8]	sp|P38670|ERG24_NEUCR	P38670	Delta(14)-sterol reductase OS=Neurospora crassa (strain ATCC 24698 / 74-OR23-1A / CBS 708.71 / DSM 1257 / FGSC 987) OX=367110 GN=erg-3 PE=3 SV=1	GO:0006696:ergosterol biosynthetic process;GO:0016126:sterol biosynthetic process;	GO:0030176:integral component of endoplasmic reticulum membrane;	GO:0050613:delta14-sterol reductase activity;GO:0050661:NADP binding;	--	--	--	gnl|CDD|229376	KOG1435, KOG1435, KOG1435, Sterol reductase/lamin B receptor [Lipid transport and metabolism, Signal transduction mechanisms].
DN34443_c0_g1_i1	1125	2.10667	28.5633	261.055	9.04057	3.17641	Up	4.77166e-62	2.45723e-59	RSL95760.1	hypothetical protein CEP52_011893 [Fusarium sp. AF-4]	sp|Q9Y7X4|YGRG_SCHPO	Q9Y7X4	Uncharacterized membrane protein C365.16 OS=Schizosaccharomyces pombe (strain 972 / ATCC 24843) OX=284812 GN=SPBC365.16 PE=4 SV=1	-	GO:0016021:integral component of membrane;GO:0031966:mitochondrial membrane;GO:0005739:mitochondrion;	-	--	--	--	--	--
DN37690_c0_g1_i1	2266	0.21	4.23333	88.8467	7.71058	2.94684	Up	4.09623e-29	1.11675e-26	RSL89785.1	hypothetical protein CEP51_001065 [Fusarium sp. AF-3]	sp|Q9ULJ7|ANR50_HUMAN	Q9ULJ7	Ankyrin repeat domain-containing protein 50 OS=Homo sapiens OX=9606 GN=ANKRD50 PE=1 SV=4	GO:0015031:protein transport;GO:1990126:retrograde transport, endosome to plasma membrane;	GO:0005768:endosome;	-	--	--	--	gnl|CDD|232107	KOG4177, KOG4177, KOG4177, Ankyrin [Cell wall/membrane/envelope biogenesis].
DN30264_c0_g1_i1	861	0.413333	10.5033	63.776	7.66545	2.93837	Up	6.90038e-27	1.77672e-24	RSL56685.1	V-type proton ATPase 16 kDa proteolipid subunit [Fusarium sp. AF-8]	sp|Q00607|VATL_CANTR	Q00607	V-type proton ATPase 16 kDa proteolipid subunit OS=Candida tropicalis OX=5482 GN=VMA3 PE=3 SV=1	GO:0015991:ATP hydrolysis coupled proton transport;	GO:0016021:integral component of membrane;GO:0033179:proton-transporting V-type ATPase, V0 domain;GO:0005774:vacuolar membrane;	GO:0015078:hydrogen ion transmembrane transporter activity;	K02155	V-type H+-transporting ATPase 16kDa proteolipid subunit	ko00190 Oxidative phosphorylation;ko01100 Metabolic pathways;ko04145 Phagosome;	gnl|CDD|228181	KOG0232, KOG0232, KOG0232, Vacuolar H+-ATPase V0 sector, subunits c/c' [Energy production and conversion].
DN33059_c0_g1_i1	1555	207.41	1693.77	24544.2	7.11917	2.83171	Up	2.18608e-290	1.01317e-286	KLO94407.1	putative DELTA(24)-STEROL C-METHYLTRANSFERASE (ERG6) [Fusarium fujikuroi]	sp|Q9P3R1|ERG6_NEUCR	Q9P3R1	Sterol 24-C-methyltransferase erg-4 OS=Neurospora crassa (strain ATCC 24698 / 74-OR23-1A / CBS 708.71 / DSM 1257 / FGSC 987) OX=367110 GN=erg-4 PE=3 SV=1	GO:0006696:ergosterol biosynthetic process;GO:0016126:sterol biosynthetic process;	GO:0005783:endoplasmic reticulum;	GO:0008757:S-adenosylmethionine-dependent methyltransferase activity;GO:0003838:sterol 24-C-methyltransferase activity;	K00559	sterol 24-C-methyltransferase	ko00100 Steroid biosynthesis;ko01100 Metabolic pathways;ko01110 Biosynthesis of secondary metabolites;ko01130 Biosynthesis of antibiotics;	gnl|CDD|229211	KOG1269, KOG1269, KOG1269, SAM-dependent methyltransferases [Lipid transport and metabolism, General function prediction only].
DN26911_c0_g1_i1	1868	0.863333	9.4	164.584	7.01498	2.81044	Up	2.0426e-41	7.67577e-39	RSL71029.1	hypothetical protein CEP54_001474 [Fusarium sp. AF-8]	--	--	--	--	--	--	--	--	--	--	--
DN16871_c0_g1_i1	4130	0.0166667	1.04333	40.8783	6.89201	2.78493	Up	2.06741e-21	4.35534e-19	KIL93399.1	hypothetical protein FAVG1_03380 [Fusarium avenaceum]	sp|O59810|VGL1_SCHPO	O59810	Vigilin 1 OS=Schizosaccharomyces pombe (strain 972 / ATCC 24843) OX=284812 GN=vgl1 PE=1 SV=2	GO:0008298:intracellular mRNA localization;GO:0043488:regulation of mRNA stability;	GO:0005737:cytoplasm;GO:0010494:cytoplasmic stress granule;GO:0005829:cytosol;GO:0005783:endoplasmic reticulum;GO:0005844:polysome;	GO:0003723:RNA binding;	--	--	--	gnl|CDD|230147	KOG2208, KOG2208, KOG2208, Vigilin [Lipid transport and metabolism].
DN8815_c1_g2_i1	2310	151.09	1199.19	27756.2	6.88738	2.78396	Up	4.87521e-238	1.12975e-234	RBR25916.1	hypothetical protein FIESC28_01189 [Fusarium sp. FIESC_28]	sp|P54874|HMCS_SCHPO	P54874	Hydroxymethylglutaryl-CoA synthase OS=Schizosaccharomyces pombe (strain 972 / ATCC 24843) OX=284812 GN=hcs1 PE=1 SV=1	GO:0006084:acetyl-CoA metabolic process;GO:0006696:ergosterol biosynthetic process;GO:0010142:farnesyl diphosphate biosynthetic process, mevalonate pathway;	GO:0005829:cytosol;GO:0005783:endoplasmic reticulum;GO:0005634:nucleus;	GO:0004421:hydroxymethylglutaryl-CoA synthase activity;	K01641	hydroxymethylglutaryl-CoA synthase	ko00072 Synthesis and degradation of ketone bodies;ko00280 Valine, leucine and isoleucine degradation;ko00650 Butanoate metabolism;ko00900 Terpenoid backbone biosynthesis;ko01100 Metabolic pathways;ko01110 Biosynthesis of secondary metabolites;ko01130 Biosynthesis of antibiotics;	gnl|CDD|229335	KOG1393, KOG1393, KOG1393, Hydroxymethylglutaryl-CoA synthase [Lipid transport and metabolism].
DN11528_c0_g2_i1	1431	0.176667	4.56667	54.8321	6.7148	2.74735	Up	2.52859e-22	5.76353e-20	SCO82606.1	related to oxalate/formate antiporter [Fusarium oxysporum]	sp|Q08777|MCH5_YEAST	Q08777	Riboflavin transporter MCH5 OS=Saccharomyces cerevisiae (strain ATCC 204508 / S288c) OX=559292 GN=MCH5 PE=1 SV=2	GO:0032218:riboflavin transport;	GO:0016021:integral component of membrane;GO:0005886:plasma membrane;	GO:0032217:riboflavin transporter activity;	--	--	--	gnl|CDD|230443	KOG2504, KOG2504, KOG2504, Monocarboxylate transporter [Carbohydrate transport and metabolism].
DN26081_c0_g1_i1	2095	21.46	166.563	3458.85	6.66401	2.73639	Up	1.74482e-188	2.69555e-185	RSM02914.1	hypothetical protein CDV31_010720 [Fusarium ambrosium]	sp|P38694|MSC7_YEAST	P38694	Putative aldehyde dehydrogenase-like protein YHR039C OS=Saccharomyces cerevisiae (strain ATCC 204508 / S288c) OX=559292 GN=MSC7 PE=1 SV=1	GO:0007131:reciprocal meiotic recombination;	GO:0005783:endoplasmic reticulum;	GO:0004029:aldehyde dehydrogenase (NAD) activity;	--	--	--	gnl|CDD|230393	KOG2454, KOG2454, KOG2454, Betaine aldehyde dehydrogenase [Energy production and conversion].
DN21484_c0_g1_i1	2685	8.39333	62.8933	1737.45	6.37006	2.67131	Up	2.95507e-141	3.42394e-138	RSL53268.1	hypothetical protein CEP53_007822 [Fusarium sp. AF-6]	sp|Q54DY9|BCS1B_DICDI	Q54DY9	Probable mitochondrial chaperone BCS1-B OS=Dictyostelium discoideum OX=44689 GN=bcsl1b PE=3 SV=1	GO:0051131:chaperone-mediated protein complex assembly;GO:0034551:mitochondrial respiratory chain complex III assembly;	GO:0016021:integral component of membrane;GO:0005743:mitochondrial inner membrane;GO:0005739:mitochondrion;	GO:0005524:ATP binding;GO:0008320:protein transmembrane transporter activity;	--	--	--	gnl|CDD|228690	KOG0743, KOG0743, KOG0743, AAA+-type ATPase [Posttranslational modification, protein turnover, chaperones].
DN15167_c1_g2_i1	1517	52.4733	364.187	5231.56	5.86061	2.55105	Up	7.45242e-122	6.90789e-119	KPA40923.1	lathosterol oxidase [Fusarium langsethiae]	sp|O75845|SC5D_HUMAN	O75845	Lathosterol oxidase OS=Homo sapiens OX=9606 GN=SC5D PE=1 SV=2	GO:0033489:cholesterol biosynthetic process via desmosterol;GO:0033490:cholesterol biosynthetic process via lathosterol;GO:0006629:lipid metabolic process;GO:0045540:regulation of cholesterol biosynthetic process;GO:0016126:sterol biosynthetic process;	GO:0005789:endoplasmic reticulum membrane;GO:0016021:integral component of membrane;	GO:0000248:C-5 sterol desaturase activity;GO:0005506:iron ion binding;	K00227	Delta7-sterol 5-desaturase	ko00100 Steroid biosynthesis;ko01100 Metabolic pathways;ko01110 Biosynthesis of secondary metabolites;ko01130 Biosynthesis of antibiotics;	gnl|CDD|228818	KOG0872, KOG0872, KOG0872, Sterol C5 desaturase [Lipid transport and metabolism].
DN12079_c1_g1_i3	1896	6.2	44.3667	829.271	5.71748	2.51538	Up	1.61631e-65	8.98929e-63	RTE73380.1	hypothetical protein BHE90_012185 [Fusarium euwallaceae]	--	--	--	--	--	--	--	--	--	--	--
DN16299_c0_g1_i1	1960	0.123333	2.61667	46.2737	5.68253	2.50653	Up	2.45377e-18	4.31864e-16	RSL66357.1	hypothetical protein CEP53_003386 [Fusarium sp. AF-6]	sp|A1CFK9|PATB_ASPCL	A1CFK9	Carboxylesterase patB OS=Aspergillus clavatus (strain ATCC 1007 / CBS 513.65 / DSM 816 / NCTC 3887 / NRRL 1) OX=344612 GN=patB PE=1 SV=1	-	-	GO:0080030:methyl indole-3-acetate esterase activity;	--	--	--	gnl|CDD|232318	KOG4389, KOG4389, KOG4389, Acetylcholinesterase/Butyrylcholinesterase [Signal transduction mechanisms].
DN17604_c0_g1_i1	1609	179.627	1165.23	18140.1	5.6144	2.48913	Up	1.82925e-158	2.5434e-155	RGP63287.1	acetyl- c-acetyltransferase [Fusarium longipes]	sp|Q9UQW6|THIL_SCHPO	Q9UQW6	Acetyl-CoA acetyltransferase OS=Schizosaccharomyces pombe (strain 972 / ATCC 24843) OX=284812 GN=erg10 PE=2 SV=1	GO:0006696:ergosterol biosynthetic process;GO:0006635:fatty acid beta-oxidation;	GO:0005829:cytosol;GO:0005739:mitochondrion;	GO:0003985:acetyl-CoA C-acetyltransferase activity;GO:0003988:acetyl-CoA C-acyltransferase activity;GO:0046872:metal ion binding;	K00626	acetyl-CoA C-acetyltransferase	ko00071 Fatty acid degradation;ko00072 Synthesis and degradation of ketone bodies;ko00280 Valine, leucine and isoleucine degradation;ko00310 Lysine degradation;ko00380 Tryptophan metabolism;ko00620 Pyruvate metabolism;ko00630 Glyoxylate and dicarboxylate metabolism;ko00640 Propanoate metabolism;ko00650 Butanoate metabolism;ko00900 Terpenoid backbone biosynthesis;ko01100 Metabolic pathways;ko01110…	gnl|CDD|229332	KOG1390, KOG1390, KOG1390, Acetyl-CoA acetyltransferase [Lipid transport and metabolism].
DN6848_c0_g1_i1	803	0.493333	9.15	50.8563	5.54631	2.47153	Up	3.94207e-18	6.68422e-16	RSL90820.1	hypothetical protein CEP52_014464 [Fusarium sp. AF-4]	--	--	--	--	--	--	--	--	--	--	--
DN21545_c0_g1_i1	2116	103.78	898.857	18619.9	5.51337	2.46293	Up	1.08865e-27	2.91089e-25	RTE70569.1	Eburicol 14-alpha-demethylase [Fusarium euwallaceae]	sp|O14442|CP51_UNCNE	O14442	Eburicol 14-alpha-demethylase OS=Uncinula necator OX=52586 GN=CYP51 PE=2 SV=2	GO:0016126:sterol biosynthetic process;	GO:0016020:membrane;	GO:0020037:heme binding;GO:0005506:iron ion binding;GO:0004497:monooxygenase activity;GO:0016705:oxidoreductase activity, acting on paired donors, with incorporation or reduction of molecular oxygen;	K05917	sterol 14-demethylase	ko00100 Steroid biosynthesis;ko01100 Metabolic pathways;ko01110 Biosynthesis of secondary metabolites;ko01130 Biosynthesis of antibiotics;	gnl|CDD|228631	KOG0684, KOG0684, KOG0684, Cytochrome P450 [Secondary metabolites biosynthesis, transport and catabolism].
DN37027_c0_g1_i1	1682	25.45	208.547	3318.81	5.4416	2.44403	Up	5.97693e-30	1.69599e-27	RTE84761.1	hypothetical protein BHE90_000800 [Fusarium euwallaceae]	sp|P54874|HMCS_SCHPO	P54874	Hydroxymethylglutaryl-CoA synthase OS=Schizosaccharomyces pombe (strain 972 / ATCC 24843) OX=284812 GN=hcs1 PE=1 SV=1	GO:0006084:acetyl-CoA metabolic process;GO:0006696:ergosterol biosynthetic process;GO:0010142:farnesyl diphosphate biosynthetic process, mevalonate pathway;	GO:0005829:cytosol;GO:0005783:endoplasmic reticulum;GO:0005634:nucleus;	GO:0004421:hydroxymethylglutaryl-CoA synthase activity;	--	--	--	gnl|CDD|229335	KOG1393, KOG1393, KOG1393, Hydroxymethylglutaryl-CoA synthase [Lipid transport and metabolism].
DN8420_c0_g1_i1	2002	0.433333	4.78333	90.7785	5.26399	2.39616	Up	9.1023e-20	1.78251e-17	RSL82553.1	hypothetical protein CEP51_005096 [Fusarium sp. AF-3]	--	--	--	--	--	--	--	--	--	--	--
DN16220_c0_g1_i2	1229	0.136667	3.62667	35.8074	5.12307	2.35701	Up	1.2975e-15	1.89899e-13	RSL72572.1	hypothetical protein CEP53_001015 [Fusarium sp. AF-6]	--	--	--	--	--	--	--	--	--	--	--
DN16476_c0_g1_i1	1001	0	3.45333	24.9983	5.09879	2.35015	Up	4.83489e-15	6.72243e-13	XP_025590617.1	uncharacterized protein FVRRES_03412 [Fusarium venenatum]	sp|Q6C0I0|SNU13_YARLI	Q6C0I0	13 kDa ribonucleoprotein-associated protein OS=Yarrowia lipolytica (strain CLIB 122 / E 150) OX=284591 GN=SNU13 PE=3 SV=1	GO:0000470:maturation of LSU-rRNA;GO:0000398:mRNA splicing, via spliceosome;	GO:0031428:box C/D snoRNP complex;GO:0032040:small-subunit processome;GO:0005681:spliceosomal complex;GO:0046540:U4/U6 x U5 tri-snRNP complex;	GO:0003723:RNA binding;	K12845	U4/U6 small nuclear ribonucleoprotein SNU13	ko03008 Ribosome biogenesis in eukaryotes;ko03040 Spliceosome;	gnl|CDD|231325	KOG3387, KOG3387, KOG3387, 60S ribosomal protein 15.5kD/SNU13, NHP2/L7A family (includes ribonuclease P subunit p38), involved in splicing [RNA processing and modification, Translation, ribosomal structure and biogenesis].
DN17663_c0_g1_i1	2369	20.25	120.353	2985.94	5.09559	2.34925	Up	1.02282e-117	8.36549e-115	RSL87968.1	hypothetical protein CEP51_001996 [Fusarium sp. AF-3]	sp|Q06466|TDA6_YEAST	Q06466	Putative vacuolar protein sorting-associated protein TDA6 OS=Saccharomyces cerevisiae (strain ATCC 204508 / S288c) OX=559292 GN=TDA6 PE=2 SV=1	GO:0015031:protein transport;	GO:0071944:cell periphery;GO:0000324:fungal-type vacuole;GO:0016021:integral component of membrane;	-	--	--	--	--	--
DN34491_c0_g1_i1	720	0.543333	8.80667	41.4399	5.0444	2.33468	Up	2.88394e-16	4.4064e-14	--	--	--	--	--	--	--	--	--	--	--	--	--
DN8575_c0_g1_i1	1138	0.853333	7.90333	75.9704	5.01147	2.32523	Up	2.28849e-20	4.61146e-18	RSL53731.1	hypothetical protein CEP54_010262 [Fusarium sp. AF-8]	sp|P0CL22|TPIS_COCIM	P0CL22	Putative triosephosphate isomerase OS=Coccidioides immitis (strain RS) OX=246410 GN=CIMG_07933 PE=1 SV=1	GO:0006094:gluconeogenesis;GO:0006096:glycolytic process;	GO:0005737:cytoplasm;	GO:0004807:triose-phosphate isomerase activity;	--	--	--	gnl|CDD|229584	KOG1643, KOG1643, KOG1643, Triosephosphate isomerase [Carbohydrate transport and metabolism].
DN18060_c0_g1_i1	2914	19.65	110.29	3479.65	4.85307	2.2789	Up	2.34162e-119	2.03486e-116	RSL73440.1	hypothetical protein CEP53_000800 [Fusarium sp. AF-6]	sp|P07277|KIME_YEAST	P07277	Mevalonate kinase OS=Saccharomyces cerevisiae (strain ATCC 204508 / S288c) OX=559292 GN=ERG12 PE=1 SV=1	GO:0006696:ergosterol biosynthetic process;GO:0010142:farnesyl diphosphate biosynthetic process, mevalonate pathway;GO:0019287:isopentenyl diphosphate biosynthetic process, mevalonate pathway;	GO:0005737:cytoplasm;GO:0005829:cytosol;GO:0005634:nucleus;	GO:0005524:ATP binding;GO:0000287:magnesium ion binding;GO:0004496:mevalonate kinase activity;	K00869	mevalonate kinase	ko00900 Terpenoid backbone biosynthesis;ko01100 Metabolic pathways;ko01110 Biosynthesis of secondary metabolites;ko01130 Biosynthesis of antibiotics;ko04146 Peroxisome;	gnl|CDD|229452	KOG1511, KOG1511, KOG1511, Mevalonate kinase MVK/ERG12 [Lipid transport and metabolism].
DN35664_c0_g1_i1	1487	2.25	15.0967	212.266	4.8411	2.27533	Up	4.08495e-31	1.18327e-28	RSL52220.1	hypothetical protein CEP54_011010 [Fusarium sp. AF-8]	sp|A0A2Z5TTA9|HIME_ASPJA	A0A2Z5TTA9	Efflux pump himE OS=Aspergillus japonicus OX=34381 GN=himE PE=3 SV=1	-	GO:0016021:integral component of membrane;GO:0005886:plasma membrane;	-	--	--	--	--	--
DN17487_c0_g1_i3	5420	0	0.476667	24.545	4.73738	2.24409	Up	7.61922e-14	9.6307e-12	PNP75040.1	hypothetical protein FNYG_11622 [Fusarium nygamai]	--	--	--	--	--	--	--	--	--	--	--
DN8503_c0_g1_i1	1560	0.273333	3.45333	48.1841	4.73477	2.24329	Up	1.5108e-15	2.18814e-13	RFN46446.1	achain a, trichoderma reesei b-mannanase from glycoside hydrolase family 5 [Fusarium sp. FIESC_12]	sp|Q99036|MANA_HYPJR	Q99036	Mannan endo-1,4-beta-mannosidase A OS=Hypocrea jecorina (strain ATCC 56765 / BCRC 32924 / NRRL 11460 / Rut C-30) OX=1344414 GN=man1 PE=1 SV=1	GO:0005975:carbohydrate metabolic process;	GO:0005576:extracellular region;	GO:0030248:cellulose binding;GO:0016985:mannan endo-1,4-beta-mannosidase activity;	--	--	--	--	--
DN19214_c0_g1_i1	1545	2.77	17.2733	257.512	4.64099	2.21443	Up	5.73649e-32	1.73392e-29	RSL99056.1	hypothetical protein CDV31_012352 [Fusarium ambrosium]	--	--	--	--	--	--	--	--	--	--	--
DN3112_c0_g1_i1	1868	28.17	148.923	2861.77	4.6017	2.20217	Up	2.55436e-128	2.53684e-125	RSL55820.1	hypothetical protein CEP51_014492 [Fusarium sp. AF-3]	sp|Q6CE88|ERG27_YARLI	Q6CE88	3-keto-steroid reductase OS=Yarrowia lipolytica (strain CLIB 122 / E 150) OX=284591 GN=ERG27 PE=3 SV=1	GO:0006696:ergosterol biosynthetic process;	GO:0005789:endoplasmic reticulum membrane;GO:0005811:lipid particle;	GO:0000253:3-keto sterol reductase activity;	--	--	--	gnl|CDD|229419	KOG1478, KOG1478, KOG1478, 3-keto sterol reductase [Lipid transport and metabolism].
DN30553_c0_g1_i1	1247	0.376667	4.91333	51.6009	4.50901	2.17281	Up	3.62077e-14	4.74936e-12	RTE81401.1	hypothetical protein BHE90_004078 [Fusarium euwallaceae]	sp|D4ARV2|AIM6_ARTBC	D4ARV2	Altered inheritance of mitochondria protein 6 homolog ARB_06966 OS=Arthroderma benhamiae (strain ATCC MYA-4681 / CBS 112371) OX=663331 GN=ARB_06966 PE=1 SV=1	GO:0006629:lipid metabolic process;	GO:0005576:extracellular region;	GO:0008081:phosphoric diester hydrolase activity;	--	--	--	--	--
DN25544_c0_g1_i1	3976	6.55	33.6733	1513.73	4.44876	2.1534	Up	1.46539e-105	1.07236e-102	RSL58486.1	hypothetical protein CEP54_007722 [Fusarium sp. AF-8]	sp|Q5SBL4|FSDR_FUSHE	Q5SBL4	Fusaridione A cluster transcription factor fsdR OS=Fusarium heterosporum OX=42747 GN=fsdR PE=4 SV=2	GO:0006351:transcription, DNA-templated;	GO:0005634:nucleus;	GO:0003677:DNA binding;GO:0008270:zinc ion binding;	--	--	--	--	--
DN13063_c0_g1_i1	2617	0.29	2.61667	68.5839	4.43901	2.15024	Up	7.55207e-16	1.11706e-13	RSL63091.1	hypothetical protein CEP54_005411 [Fusarium sp. AF-8]	--	--	--	--	--	--	--	--	--	--	--
DN16607_c0_g2_i2	1733	0.02	1.53667	22.7474	4.38007	2.13095	Up	1.24506e-12	1.37392e-10	RSL53361.1	hypothetical protein CEP53_007783 [Fusarium sp. AF-6]	sp|C8V8H5|IES1_EMENI	C8V8H5	Ino eighty subunit 1 OS=Emericella nidulans (strain FGSC A4 / ATCC 38163 / CBS 112.46 / NRRL 194 / M139) OX=227321 GN=AN10560 PE=3 SV=1	GO:0042766:nucleosome mobilization;	GO:0031011:Ino80 complex;	-	--	--	--	--	--
DN17697_c0_g1_i1	1461	248.39	1543.33	21479.8	4.3052	2.10608	Up	3.25899e-22	7.19253e-20	KLO95654.1	putative C-4 methyl sterol oxidase [Fusarium fujikuroi]	sp|P53045|MSMO_YEAST	P53045	Methylsterol monooxygenase OS=Saccharomyces cerevisiae (strain ATCC 204508 / S288c) OX=559292 GN=ERG25 PE=1 SV=1	GO:0006696:ergosterol biosynthetic process;GO:0016126:sterol biosynthetic process;	GO:0005789:endoplasmic reticulum membrane;GO:0016021:integral component of membrane;GO:0005886:plasma membrane;	GO:0000254:C-4 methylsterol oxidase activity;GO:0005506:iron ion binding;	K07750	methylsterol monooxygenase	ko00100 Steroid biosynthesis;ko01100 Metabolic pathways;ko01130 Biosynthesis of antibiotics;	gnl|CDD|228819	KOG0873, KOG0873, KOG0873, C-4 sterol methyl oxidase [Lipid transport and metabolism].
DN12029_c1_g1_i1	1687	0.293333	3.14333	48.7139	4.13705	2.0486	Up	7.83421e-13	8.78443e-11	GBC03212.1	hypothetical protein RclHR1_05010012 [Rhizophagus clarus]	sp|P13549|EF1A0_XENLA	P13549	Elongation factor 1-alpha, somatic form OS=Xenopus laevis OX=8355 GN=eef1as PE=2 SV=1	-	GO:0005737:cytoplasm;	GO:0005525:GTP binding;GO:0003924:GTPase activity;GO:0003746:translation elongation factor activity;	K03231	elongation factor 1-alpha	ko03013 RNA transport;	gnl|CDD|228003	KOG0052, KOG0052, KOG0052, Translation elongation factor EF-1 alpha/Tu [Translation, ribosomal structure and biogenesis].
DN26374_c0_g1_i1	1477	1.45333	8.55	121.718	4.0039	2.00141	Up	3.39064e-19	6.37074e-17	RSL65932.1	hypothetical protein CEP54_003965 [Fusarium sp. AF-8]	--	--	--	--	--	--	--	--	--	--	--
DN21802_c0_g1_i1	3739	4.33	20.0767	861.297	3.98989	1.99635	Up	2.77769e-76	1.7555e-73	RSL71116.1	hypothetical protein CEP54_001431 [Fusarium sp. AF-8]	sp|O94600|TTI1_SCHPO	O94600	TEL2-interacting protein 1 OS=Schizosaccharomyces pombe (strain 972 / ATCC 24843) OX=284812 GN=tti1 PE=1 SV=1	GO:0006338:chromatin remodeling;GO:0032006:regulation of TOR signaling;	GO:0070209:ASTRA complex;GO:0005737:cytoplasm;GO:0031931:TORC1 complex;GO:0031932:TORC2 complex;	-	--	--	--	gnl|CDD|232452	KOG4524, KOG4524, KOG4524, Uncharacterized conserved protein [Function unknown].
DN30040_c0_g1_i1	1118	1.14333	7.92333	77.1448	3.96781	1.98834	Up	6.52689e-15	8.81067e-13	RTE83862.1	hypothetical protein BHE90_001673 [Fusarium euwallaceae]	--	--	--	--	--	--	--	--	--	--	--
DN6035_c0_g2_i1	4401	0	0.613333	25.1993	3.96454	1.98715	Up	2.77859e-11	2.62813e-09	RSL73292.1	hypothetical protein CEP54_000439 [Fusarium sp. AF-8]	--	--	--	--	--	--	--	--	--	gnl|CDD|231494	KOG3558, KOG3558, KOG3558, Hypoxia-inducible factor 1/Neuronal PAS domain protein NPAS1 [Signal transduction mechanisms, Transcription].
DN5656_c0_g1_i1	1274	0.143333	2.73333	28.7431	3.94694	1.98073	Up	3.27718e-11	3.03772e-09	RTE75061.1	hypothetical protein BHE90_010484 [Fusarium euwallaceae]	--	--	--	--	--	--	--	--	--	--	--
DN29945_c0_g2_i1	1475	5.54333	25.7667	381.479	3.81487	1.93164	Up	1.07748e-38	3.83674e-36	RSL77477.1	hypothetical protein CEP51_009048 [Fusarium sp. AF-3]	--	--	--	--	--	--	--	--	--	--	--
DN25623_c0_g1_i1	1491	1.62333	8.54	125.265	3.80426	1.92762	Up	1.25655e-20	2.56928e-18	RTE83576.1	hypothetical protein BHE90_001812 [Fusarium euwallaceae]	sp|Q59QC7|UPC2_CANAL	Q59QC7	Sterol uptake control protein 2 OS=Candida albicans (strain SC5314 / ATCC MYA-2876) OX=237561 GN=UPC2 PE=1 SV=1	GO:0035690:cellular response to drug;GO:0008204:ergosterol metabolic process;GO:0045892:negative regulation of transcription, DNA-templated;GO:0009405:pathogenesis;GO:0045944:positive regulation of transcription from RNA polymerase II promoter;GO:0016125:sterol metabolic process;	GO:0005634:nucleus;	GO:0003677:DNA binding;GO:0000981:sequence-specific DNA binding RNA polymerase II transcription factor activity;GO:0008270:zinc ion binding;	--	--	--	--	--
DN11708_c0_g1_i1	479	0	8.63667	17.1315	3.70235	1.88844	Up	2.43912e-10	1.94905e-08	--	--	--	--	--	--	--	--	--	--	--	--	--
DN8317_c0_g1_i1	2317	4.52667	19.75	505.059	3.67849	1.87911	Up	1.21289e-47	5.1103e-45	OBS22586.1	hypothetical protein FPOA_08922 [Fusarium poae]	sp|O14442|CP51_UNCNE	O14442	Eburicol 14-alpha-demethylase OS=Uncinula necator OX=52586 GN=CYP51 PE=2 SV=2	GO:0016126:sterol biosynthetic process;	GO:0016020:membrane;	GO:0020037:heme binding;GO:0005506:iron ion binding;GO:0004497:monooxygenase activity;GO:0016705:oxidoreductase activity, acting on paired donors, with incorporation or reduction of molecular oxygen;	--	--	--	gnl|CDD|228631	KOG0684, KOG0684, KOG0684, Cytochrome P450 [Secondary metabolites biosynthesis, transport and catabolism].
DN8081_c0_g2_i1	1225	0.0166667	2.08667	19.9032	3.65502	1.86988	Up	3.84388e-10	2.96918e-08	KPM39765.1	Methylsterol monooxygenase [Neonectria ditissima]	sp|O59933|MSMO_CANAL	O59933	Methylsterol monooxygenase OS=Candida albicans (strain SC5314 / ATCC MYA-2876) OX=237561 GN=ERG25 PE=3 SV=1	GO:0006696:ergosterol biosynthetic process;	GO:0005783:endoplasmic reticulum;GO:0005789:endoplasmic reticulum membrane;GO:0016021:integral component of membrane;	GO:0000254:C-4 methylsterol oxidase activity;GO:0005506:iron ion binding;	--	--	--	gnl|CDD|228819	KOG0873, KOG0873, KOG0873, C-4 sterol methyl oxidase [Lipid transport and metabolism].
DN8672_c0_g1_i1	1833	2.06333	10.1533	193.069	3.61226	1.8529	Up	3.63153e-19	6.73238e-17	RSL58300.1	hypothetical protein CEP53_006202 [Fusarium sp. AF-6]	--	--	--	--	--	--	--	--	--	--	--
DN14649_c0_g1_i3	1084	0.0966667	2.57667	21.554	3.51346	1.81289	Up	1.54061e-09	1.10988e-07	RSL56879.1	hypothetical protein CEP54_008610 [Fusarium sp. AF-8]	--	--	--	--	--	--	--	--	--	--	--
DN18729_c0_g1_i1	799	0.66	7.17333	41.1783	3.49514	1.80535	Up	1.02739e-09	7.55815e-08	RSL52444.1	hypothetical protein CEP54_010906 [Fusarium sp. AF-8]	sp|Q0CCY0|GEDE_ASPTN	Q0CCY0	Glutathione S-transferase-like protein gedE OS=Aspergillus terreus (strain NIH 2624 / FGSC A1156) OX=341663 GN=gedE PE=1 SV=1	-	-	GO:0016740:transferase activity;	--	--	--	gnl|CDD|228813	KOG0867, KOG0867, KOG0867, Glutathione S-transferase [Posttranslational modification, protein turnover, chaperones].
DN14913_c0_g1_i2	2803	0.413333	2.48333	74.0093	3.39978	1.76544	Up	4.06796e-11	3.67279e-09	RSL80143.1	hypothetical protein CEP51_006796 [Fusarium sp. AF-3]	sp|P63115|AAA1_MOUSE	P63115	Asc-type amino acid transporter 1 OS=Mus musculus OX=10090 GN=Slc7a10 PE=1 SV=1	GO:0042941:D-alanine transport;GO:0042942:D-serine transport;GO:0015804:neutral amino acid transport;	GO:0097440:apical dendrite;GO:0005887:integral component of plasma membrane;GO:0043025:neuronal cell body;	GO:0015179:L-amino acid transmembrane transporter activity;GO:0015175:neutral amino acid transmembrane transporter activity;	--	--	--	gnl|CDD|229229	KOG1287, KOG1287, KOG1287, Amino acid transporters [Amino acid transport and metabolism].
DN17108_c0_g3_i2	2213	0.106667	1.31667	27.7	3.39325	1.76267	Up	3.50071e-09	2.29594e-07	AFJ73486.1	glyceraldehyde-3-phosphate dehydrogenase, partial [Neocallimastix frontalis]	sp|Q9N2D5|G3P_FELCA	Q9N2D5	Glyceraldehyde-3-phosphate dehydrogenase OS=Felis catus OX=9685 GN=GAPDH PE=2 SV=3	GO:0006006:glucose metabolic process;GO:0006096:glycolytic process;GO:0000226:microtubule cytoskeleton organization;GO:0051402:neuron apoptotic process;GO:0035606:peptidyl-cysteine S-trans-nitrosylation;GO:0050821:protein stabilization;GO:0006417:regulation of translation;	GO:0005737:cytoplasm;GO:0005829:cytosol;GO:0097452:GAIT complex;GO:0015630:microtubule cytoskeleton;GO:0005634:nucleus;	GO:0004365:glyceraldehyde-3-phosphate dehydrogenase (NAD+) (phosphorylating) activity;GO:0008017:microtubule binding;GO:0051287:NAD binding;GO:0050661:NADP binding;GO:0035605:peptidyl-cysteine S-nitrosylase activity;	K00134	glyceraldehyde 3-phosphate dehydrogenase	ko00010 Glycolysis / Gluconeogenesis;ko01100 Metabolic pathways;ko01110 Biosynthesis of secondary metabolites;ko01130 Biosynthesis of antibiotics;ko01200 Carbon metabolism;ko01230 Biosynthesis of amino acids;	gnl|CDD|228604	KOG0657, KOG0657, KOG0657, Glyceraldehyde 3-phosphate dehydrogenase [Carbohydrate transport and metabolism].
DN10857_c0_g1_i1	2388	150.56	575.367	15659.4	3.37709	1.75578	Up	5.16481e-114	3.98953e-111	KIL90629.1	hypothetical protein FAVG1_06363 [Fusarium avenaceum]	sp|O13820|ERG5_SCHPO	O13820	Cytochrome P450 61 OS=Schizosaccharomyces pombe (strain 972 / ATCC 24843) OX=284812 GN=erg5 PE=1 SV=3	GO:0006696:ergosterol biosynthetic process;GO:0055114:oxidation-reduction process;GO:0016125:sterol metabolic process;	GO:0005783:endoplasmic reticulum;	GO:0000249:C-22 sterol desaturase activity;GO:0020037:heme binding;GO:0005506:iron ion binding;GO:0004497:monooxygenase activity;	K09831	sterol 22-desaturase	ko00100 Steroid biosynthesis;ko01100 Metabolic pathways;ko01130 Biosynthesis of antibiotics;	gnl|CDD|228107	KOG0157, KOG0157, KOG0157, Cytochrome P450 CYP4/CYP19/CYP26 subfamilies [Secondary metabolites biosynthesis, transport and catabolism, Lipid transport and metabolism].
DN16753_c0_g1_i1	1611	0.156667	1.81333	26.5209	3.30975	1.72672	Up	7.02344e-09	4.45908e-07	YP_009162960.1	cytochrome c oxidase subunit 3 (mitochondrion) [Phycomyces blakesleeanus]	sp|P00414|COX3_HUMAN	P00414	Cytochrome c oxidase subunit 3 OS=Homo sapiens OX=9606 GN=MT-CO3 PE=1 SV=2	GO:0009060:aerobic respiration;GO:0006123:mitochondrial electron transport, cytochrome c to oxygen;GO:0008535:respiratory chain complex IV assembly;	GO:0016021:integral component of membrane;GO:0005743:mitochondrial inner membrane;GO:0005739:mitochondrion;GO:0045277:respiratory chain complex IV;	GO:0004129:cytochrome-c oxidase activity;GO:0009055:electron carrier activity;GO:0015453:oxidoreduction-driven active transmembrane transporter activity;	K02262	cytochrome c oxidase subunit 3	ko00190 Oxidative phosphorylation;ko01100 Metabolic pathways;	gnl|CDD|232591	KOG4664, KOG4664, KOG4664, Cytochrome oxidase subunit III and related proteins [Energy production and conversion].
DN7853_c0_g1_i1	681	0.12	4.11667	17.0561	3.30566	1.72494	Up	8.27372e-09	5.06775e-07	YP_009186396.1	cytochrome c oxidase subunit 2 (mitochondrion) [Pneumocystis carinii]	sp|P00403|COX2_HUMAN	P00403	Cytochrome c oxidase subunit 2 OS=Homo sapiens OX=9606 GN=MT-CO2 PE=1 SV=1	GO:0042773:ATP synthesis coupled electron transport;GO:0007595:lactation;GO:0006123:mitochondrial electron transport, cytochrome c to oxygen;GO:2001171:positive regulation of ATP biosynthetic process;GO:0010729:positive regulation of hydrogen peroxide biosynthetic process;GO:0010940:positive regulation of necrotic cell death;GO:0009409:response to cold;	GO:0016021:integral component of membrane;GO:0016020:membrane;GO:0005743:mitochondrial inner membrane;GO:0005739:mitochondrion;GO:0045277:respiratory chain complex IV;	GO:0005507:copper ion binding;GO:0004129:cytochrome-c oxidase activity;	K02261	cytochrome c oxidase subunit 2	ko00190 Oxidative phosphorylation;ko01100 Metabolic pathways;	gnl|CDD|232692	KOG4767, KOG4767, KOG4767, Cytochrome c oxidase, subunit II, and related proteins [Energy production and conversion].
DN15167_c6_g1_i1	1077	1.62	8.75333	84.3086	3.30397	1.7242	Up	1.40522e-11	1.38568e-09	RSM06280.1	hypothetical protein CDV31_009217 [Fusarium ambrosium]	--	--	--	--	--	--	--	--	--	--	--
DN22037_c0_g1_i1	1395	38.69	148.827	2140.38	3.28835	1.71736	Up	9.85134e-46	3.80481e-43	RTE83699.1	hypothetical protein BHE90_001764 [Fusarium euwallaceae]	sp|A2AIG8|1A1L1_MOUSE	A2AIG8	1-aminocyclopropane-1-carboxylate synthase-like protein 1 OS=Mus musculus OX=10090 GN=Accs PE=2 SV=1	GO:0009058:biosynthetic process;	-	GO:0003824:catalytic activity;GO:0042802:identical protein binding;GO:0030170:pyridoxal phosphate binding;	--	--	--	gnl|CDD|228205	KOG0256, KOG0256, KOG0256, 1-aminocyclopropane-1-carboxylate synthase, and related proteins [Signal transduction mechanisms].
DN7402_c0_g2_i1	1240	0.226667	2.86667	30.0601	3.28801	1.71722	Up	9.26313e-09	5.52766e-07	RSL82391.1	hypothetical protein CEP51_005208 [Fusarium sp. AF-3]	--	--	--	--	--	--	--	--	--	--	--
DN25496_c0_g1_i1	1860	7.42	28.95	587.792	3.27054	1.70953	Up	5.81648e-34	1.83801e-31	RSM17780.1	hypothetical protein CDV31_003387 [Fusarium ambrosium]	sp|O94564|YGD6_SCHPO	O94564	Zinc-type alcohol dehydrogenase-like protein C1773.06c OS=Schizosaccharomyces pombe (strain 972 / ATCC 24843) OX=284812 GN=SPBC1773.06c PE=3 SV=1	GO:0006066:alcohol metabolic process;GO:0006091:generation of precursor metabolites and energy;	GO:0005829:cytosol;	GO:0004022:alcohol dehydrogenase (NAD) activity;	--	--	--	gnl|CDD|229140	KOG1198, KOG1198, KOG1198, Zinc-binding oxidoreductase [Energy production and conversion, General function prediction only].
DN31298_c0_g1_i1	1469	0.853333	4.87	69.3248	3.24982	1.70036	Up	1.75013e-10	1.4314e-08	RSL75802.1	hypothetical protein CEP51_010532 [Fusarium sp. AF-3]	sp|O94564|YGD6_SCHPO	O94564	Zinc-type alcohol dehydrogenase-like protein C1773.06c OS=Schizosaccharomyces pombe (strain 972 / ATCC 24843) OX=284812 GN=SPBC1773.06c PE=3 SV=1	GO:0006066:alcohol metabolic process;GO:0006091:generation of precursor metabolites and energy;	GO:0005829:cytosol;	GO:0004022:alcohol dehydrogenase (NAD) activity;	--	--	--	gnl|CDD|229140	KOG1198, KOG1198, KOG1198, Zinc-binding oxidoreductase [Energy production and conversion, General function prediction only].
DN17055_c0_g2_i2	4485	0	0.526667	22.3034	3.24184	1.69681	Up	7.81711e-09	4.85683e-07	RSL99331.1	hypothetical protein CEP52_009820 [Fusarium sp. AF-4]	sp|Q9FX31|HDG11_ARATH	Q9FX31	Homeobox-leucine zipper protein HDG11 OS=Arabidopsis thaliana OX=3702 GN=HDG11 PE=1 SV=1	GO:0009828:plant-type cell wall loosening;GO:0010091:trichome branching;	GO:0005634:nucleus;	GO:0003700:sequence-specific DNA binding transcription factor activity;GO:0008289:lipid binding;GO:0000976:transcription regulatory region sequence-specific DNA binding;	--	--	--	gnl|CDD|232505	KOG4577, KOG4577, KOG4577, Transcription factor LIM3, contains LIM and HOX domains [Transcription].
DN6657_c0_g1_i1	3514	11.4233	41.9667	1768.61	3.21911	1.68666	Up	8.69508e-75	5.25637e-72	XP_025593591.1	uncharacterized protein FVRRES_09954 [Fusarium venenatum]	sp|P40566|YIS7_YEAST	P40566	Uncharacterized glycosyl hydrolase YIR007W OS=Saccharomyces cerevisiae (strain ATCC 204508 / S288c) OX=559292 GN=YIR007W PE=1 SV=1	GO:0005975:carbohydrate metabolic process;	GO:0005737:cytoplasm;GO:0005829:cytosol;GO:0000329:fungal-type vacuole membrane;	GO:0050295:steryl-beta-glucosidase activity;	--	--	--	--	--
DN15167_c7_g1_i1	1610	0.0366667	1.23	16.8559	3.20403	1.67989	Up	1.88069e-08	1.05867e-06	RSL84794.1	hypothetical protein CEP51_003690 [Fusarium sp. AF-3]	sp|P22189|ATC3_SCHPO	P22189	Calcium-transporting ATPase 3 OS=Schizosaccharomyces pombe (strain 972 / ATCC 24843) OX=284812 GN=cta3 PE=1 SV=1	GO:0070588:calcium ion transmembrane transport;GO:0097623:potassium ion export across plasma membrane;GO:0051208:sequestering of calcium ion;	GO:0000324:fungal-type vacuole;GO:0016021:integral component of membrane;GO:0005886:plasma membrane;	GO:0005524:ATP binding;GO:0005388:calcium-transporting ATPase activity;GO:0008556:potassium-transporting ATPase activity;GO:0008553:hydrogen-exporting ATPase activity, phosphorylative mechanism;	--	--	--	gnl|CDD|228151	KOG0202, KOG0202, KOG0202, Ca2+ transporting ATPase [Inorganic ion transport and metabolism].
DN15710_c0_g1_i2	2873	0.0566667	0.833333	23.1612	3.18143	1.66968	Up	2.65809e-08	1.44934e-06	RKP07637.1	eukaryotic translation elongation factor 2 [Thamnocephalis sphaerospora]	sp|P13639|EF2_HUMAN	P13639	Elongation factor 2 OS=Homo sapiens OX=9606 GN=EEF2 PE=1 SV=4	GO:0007568:aging;GO:1990416:cellular response to brain-derived neurotrophic factor stimulus;GO:0014009:glial cell proliferation;GO:0002244:hematopoietic progenitor cell differentiation;GO:0043312:neutrophil degranulation;GO:2000767:positive regulation of cytoplasmic translation;GO:0045727:positive regulation of translation;GO:0034976:response to endoplasmic reticulum stress;GO:0032355:response to…	GO:0016235:aggresome;GO:0005737:cytoplasm;GO:0005829:cytosol;GO:0070062:extracellular exosome;GO:0005576:extracellular region;GO:0016020:membrane;GO:0045121:membrane raft;GO:0005634:nucleus;GO:0005886:plasma membrane;GO:0042788:polysomal ribosome;GO:0034774:secretory granule lumen;GO:0045202:synapse;	GO:0008097:5S rRNA binding;GO:0051015:actin filament binding;GO:0045296:cadherin binding;GO:0005525:GTP binding;GO:0003924:GTPase activity;GO:0002039:p53 binding;GO:0019901:protein kinase binding;GO:0043022:ribosome binding;GO:0003723:RNA binding;GO:0003746:translation elongation factor activity;	--	--	--	gnl|CDD|228418	KOG0469, KOG0469, KOG0469, Elongation factor 2 [Translation, ribosomal structure and biogenesis].
DN33169_c0_g1_i1	4208	58.6667	208.023	10724.4	3.11355	1.63856	Up	3.32866e-65	1.78007e-62	RTE83606.1	3-hydroxy-3-methylglutaryl-coenzyme A reductase [Fusarium euwallaceae]	sp|S0DQM8|HMDH_GIBF5	S0DQM8	3-hydroxy-3-methylglutaryl-coenzyme A reductase OS=Gibberella fujikuroi (strain CBS 195.34 / IMI 58289 / NRRL A-6831) OX=1279085 GN=HMGR PE=3 SV=1	GO:0015936:coenzyme A metabolic process;GO:0008299:isoprenoid biosynthetic process;GO:0016126:sterol biosynthetic process;	GO:0005789:endoplasmic reticulum membrane;GO:0016021:integral component of membrane;	GO:0004420:hydroxymethylglutaryl-CoA reductase (NADPH) activity;GO:0050661:NADP binding;	K00021	hydroxymethylglutaryl-CoA reductase (NADPH)	ko00900 Terpenoid backbone biosynthesis;ko01100 Metabolic pathways;ko01110 Biosynthesis of secondary metabolites;ko01130 Biosynthesis of antibiotics;	gnl|CDD|230419	KOG2480, KOG2480, KOG2480, 3-hydroxy-3-methylglutaryl-CoA (HMG-CoA) reductase [Lipid transport and metabolism].
DN12925_c0_g1_i1	1856	0.446667	2.78667	51.7574	3.09765	1.63117	Up	7.82459e-09	4.85683e-07	--	--	--	--	--	--	--	--	--	--	--	--	--
DN6056_c0_g1_i1	1774	0.17	1.55667	26.0846	3.06856	1.61756	Up	5.32012e-08	2.68986e-06	RSL92797.1	hypothetical protein CDV31_015003 [Fusarium ambrosium]	sp|P20073|ANXA7_HUMAN	P20073	Annexin A7 OS=Homo sapiens OX=9606 GN=ANXA7 PE=1 SV=3	GO:0006914:autophagy;GO:0008283:cell proliferation;GO:0006874:cellular calcium ion homeostasis;GO:0009992:cellular water homeostasis;GO:0030855:epithelial cell differentiation;GO:0007599:hemostasis;GO:0061025:membrane fusion;GO:0010629:negative regulation of gene expression;GO:0008360:regulation of cell shape;GO:0051592:response to calcium ion;GO:0014070:response to organic cyclic compound;GO:000…	GO:0005829:cytosol;GO:0005789:endoplasmic reticulum membrane;GO:0070062:extracellular exosome;GO:0016020:membrane;GO:0005635:nuclear envelope;GO:0005634:nucleus;GO:0005886:plasma membrane;	GO:0005509:calcium ion binding;GO:0005544:calcium-dependent phospholipid binding;GO:0048306:calcium-dependent protein binding;GO:0042802:identical protein binding;GO:0005178:integrin binding;GO:0003723:RNA binding;	--	--	--	gnl|CDD|228765	KOG0819, KOG0819, KOG0819, Annexin [Intracellular trafficking, secretion, and vesicular transport].
DN15687_c0_g1_i1	3990	0	0.496667	18.2702	3.05305	1.61025	Up	3.70924e-08	1.94616e-06	RSL42157.1	hypothetical protein CEP53_012354 [Fusarium sp. AF-6]	--	--	--	--	--	--	--	--	--	--	--
DN14917_c0_g2_i1	2213	0.93	4.08333	99.0813	3.05112	1.60934	Up	5.42908e-12	5.63327e-10	RSM20097.1	hypothetical protein CDV31_000891 [Fusarium ambrosium]	--	--	--	--	--	--	--	--	--	--	--
DN16891_c0_g2_i1	1608	0.293333	2.27667	34.604	3.04413	1.60603	Up	4.82044e-08	2.44611e-06	YP_009440957.1	cytochrome c oxidase subunit 1 (mitochondrion) [Absidia glauca]	sp|P00395|COX1_HUMAN	P00395	Cytochrome c oxidase subunit 1 OS=Homo sapiens OX=9606 GN=MT-CO1 PE=1 SV=1	GO:0009060:aerobic respiration;GO:0007568:aging;GO:0021549:cerebellum development;GO:0015990:electron transport coupled proton transport;GO:0006123:mitochondrial electron transport, cytochrome c to oxygen;GO:0046688:response to copper ion;GO:0051602:response to electrical stimulus;GO:0006979:response to oxidative stress;	GO:0016021:integral component of membrane;GO:0005743:mitochondrial inner membrane;GO:0005750:mitochondrial respiratory chain complex III;GO:0005751:mitochondrial respiratory chain complex IV;GO:0045277:respiratory chain complex IV;	GO:0004129:cytochrome-c oxidase activity;GO:0020037:heme binding;GO:0046872:metal ion binding;	K02256	cytochrome c oxidase subunit 1	ko00190 Oxidative phosphorylation;ko01100 Metabolic pathways;	gnl|CDD|232694	KOG4769, KOG4769, KOG4769, Cytochrome c oxidase, subunit I [Energy production and conversion].
DN11984_c0_g1_i2	3286	0.36	2.01667	72.7259	2.96237	1.56675	Up	2.00503e-08	1.12411e-06	RSL67186.1	hypothetical protein CEP54_003337 [Fusarium sp. AF-8]	--	--	--	--	--	--	--	--	--	gnl|CDD|232391	KOG4462, KOG4462, KOG4462, WASP-interacting protein VRP1/WIP, contains WH2 domain [Cytoskeleton].
DN17498_c0_g2_i1	1554	0.0866667	1.33	18.1805	2.94181	1.55671	Up	2.09937e-07	9.38573e-06	ANN11967.1	alpha-tubulin [Puccinia helianthi]	sp|P81947|TBA1B_BOVIN	P81947	Tubulin alpha-1B chain OS=Bos taurus OX=9913 PE=1 SV=2	GO:0000226:microtubule cytoskeleton organization;GO:0007017:microtubule-based process;GO:0000278:mitotic cell cycle;	GO:0005737:cytoplasm;GO:0005829:cytosol;GO:0005874:microtubule;	GO:0003725:double-stranded RNA binding;GO:0005525:GTP binding;GO:0003924:GTPase activity;GO:0005200:structural constituent of cytoskeleton;GO:0031625:ubiquitin protein ligase binding;	K07374	tubulin alpha	ko04145 Phagosome;	gnl|CDD|229318	KOG1376, KOG1376, KOG1376, Alpha tubulin [Cytoskeleton].
DN15228_c0_g2_i2	1505	52.01	173.933	2838.82	2.93116	1.55147	Up	1.10607e-57	5.12629e-55	RTE72343.1	hypothetical protein BHE90_013248 [Fusarium euwallaceae]	sp|C7Z8P6|THI4_NECH7	C7Z8P6	Thiamine thiazole synthase OS=Nectria haematococca (strain 77-13-4 / ATCC MYA-4622 / FGSC 9596 / MPVI) OX=660122 GN=NECHADRAFT_61890 PE=3 SV=1	GO:0000002:mitochondrial genome maintenance;GO:0009228:thiamine biosynthetic process;GO:0052837:thiazole biosynthetic process;	GO:0005829:cytosol;GO:0005634:nucleus;	GO:0008198:ferrous iron binding;GO:0016740:transferase activity;	K03146	thiamine thiazole synthase	ko00730 Thiamine metabolism;ko01100 Metabolic pathways;	gnl|CDD|230899	KOG2960, KOG2960, KOG2960, Protein involved in thiamine biosynthesis and DNA damage tolerance [General function prediction only].
DN13571_c0_g4_i1	1628	0.56	2.94	48.2038	2.92888	1.55035	Up	1.65226e-08	9.493e-07	OBS25471.1	hypothetical protein FPOA_06005 [Fusarium poae]	sp|O60078|TYR1_SCHPO	O60078	Probable prephenate dehydrogenase [NADP(+)] OS=Schizosaccharomyces pombe (strain 972 / ATCC 24843) OX=284812 GN=tyr1 PE=2 SV=1	GO:0055114:oxidation-reduction process;GO:0006571:tyrosine biosynthetic process;	GO:0005829:cytosol;	GO:0070403:NAD+ binding;GO:0008977:prephenate dehydrogenase activity;GO:0004665:prephenate dehydrogenase (NADP+) activity;	K00211	prephenate dehydrogenase (NADP+)	ko00400 Phenylalanine, tyrosine and tryptophan biosynthesis;ko01100 Metabolic pathways;ko01110 Biosynthesis of secondary metabolites;ko01130 Biosynthesis of antibiotics;	gnl|CDD|230319	KOG2380, KOG2380, KOG2380, Prephenate dehydrogenase (NADP+) [Amino acid transport and metabolism].
DN2409_c0_g2_i1	1172	1.89667	8.06667	91.0022	2.91496	1.54348	Up	1.00827e-10	8.54813e-09	RSL64704.1	hypothetical protein CEP54_004570 [Fusarium sp. AF-8]	--	--	--	--	--	--	--	--	--	--	--
DN14292_c0_g1_i1	929	0.263333	3.20667	22.7119	2.91263	1.54232	Up	2.77489e-07	1.21327e-05	ORX65952.1	40S ribosomal protein S2 [Linderina pennispora]	sp|P15880|RS2_HUMAN	P15880	40S ribosomal protein S2 OS=Homo sapiens OX=9606 GN=RPS2 PE=1 SV=2	GO:0071353:cellular response to interleukin-4;GO:0000184:nuclear-transcribed mRNA catabolic process, nonsense-mediated decay;GO:0051443:positive regulation of ubiquitin-protein transferase activity;GO:0006364:rRNA processing;GO:0006614:SRP-dependent cotranslational protein targeting to membrane;GO:0006412:translation;GO:0006413:translational initiation;GO:0019083:viral transcription;	GO:0005829:cytosol;GO:0022627:cytosolic small ribosomal subunit;GO:0070062:extracellular exosome;GO:0005925:focal adhesion;GO:0016020:membrane;GO:0005654:nucleoplasm;GO:0005634:nucleus;GO:0045202:synapse;	GO:0045296:cadherin binding;GO:0019899:enzyme binding;GO:0017134:fibroblast growth factor binding;GO:0003729:mRNA binding;GO:0003723:RNA binding;GO:0003735:structural constituent of ribosome;	K02981	small subunit ribosomal protein S2e	ko03010 Ribosome;	gnl|CDD|228823	KOG0877, KOG0877, KOG0877, 40S ribosomal protein S2/30S ribosomal protein S5 [Translation, ribosomal structure and biogenesis].
DN5842_c0_g1_i1	289	2.18	56.3267	16.2809	2.8867	1.52942	Up	2.79544e-07	1.21842e-05	RSL52245.1	hypothetical protein CEP54_011008 [Fusarium sp. AF-8]	sp|Q12573|CP52W_CANAP	Q12573	Cytochrome P450 52E2 OS=Candida apicola OX=29830 GN=CYP52E2 PE=3 SV=1	-	GO:0016021:integral component of membrane;	GO:0020037:heme binding;GO:0005506:iron ion binding;GO:0016712:oxidoreductase activity, acting on paired donors, with incorporation or reduction of molecular oxygen, reduced flavin or flavoprotein as one donor, and incorporation of one atom of oxygen;	--	--	--	gnl|CDD|228107	KOG0157, KOG0157, KOG0157, Cytochrome P450 CYP4/CYP19/CYP26 subfamilies [Secondary metabolites biosynthesis, transport and catabolism, Lipid transport and metabolism].
DN15673_c0_g1_i1	3696	0.296667	1.41667	59.7842	2.86223	1.51714	Up	1.21483e-08	7.127e-07	RSL67607.1	hypothetical protein CEP51_012637 [Fusarium sp. AF-3]	sp|Q54DV3|Y2016_DICDI	Q54DV3	von Willebrand factor A domain-containing protein DDB_G0292016 OS=Dictyostelium discoideum OX=44689 GN=DDB_G0292016 PE=4 SV=1	--	--	--	--	--	--	--	--
DN33062_c0_g1_i1	1384	3.27667	12.2733	175.804	2.8582	1.51511	Up	1.4368e-13	1.72218e-11	RSL97205.1	hypothetical protein CDV31_013152 [Fusarium ambrosium]	--	--	--	--	--	--	--	--	--	--	--
DN26760_c0_g1_i1	1904	3.64	20.1333	393.653	2.8414	1.5066	Up	1.19294e-07	5.54735e-06	RSL52456.1	hypothetical protein CEP54_010911 [Fusarium sp. AF-8]	sp|P36032|MCH2_YEAST	P36032	Probable transporter MCH2 OS=Saccharomyces cerevisiae (strain ATCC 204508 / S288c) OX=559292 GN=MCH2 PE=1 SV=2	GO:0006810:transport;	GO:0016021:integral component of membrane;GO:0016020:membrane;	GO:0015293:symporter activity;GO:0005215:transporter activity;	--	--	--	gnl|CDD|230443	KOG2504, KOG2504, KOG2504, Monocarboxylate transporter [Carbohydrate transport and metabolism].
DN37678_c0_g1_i1	1014	3.35	12.5667	119.771	2.81137	1.49127	Up	3.18459e-12	3.38004e-10	RSL67486.1	hypothetical protein CEP54_003271 [Fusarium sp. AF-8]	--	--	--	--	--	--	--	--	--	--	--
DN15711_c1_g1_i6	1982	2.00333	7.40667	163.996	2.80496	1.48798	Up	6.65075e-13	7.51806e-11	RSL79965.1	hypothetical protein CEP51_006936 [Fusarium sp. AF-3]	sp|C8V3N0|ATNN_EMENI	C8V3N0	Aspercryptin biosynthesis cluster-specific transcription regulator atnN OS=Emericella nidulans (strain FGSC A4 / ATCC 38163 / CBS 112.46 / NRRL 194 / M139) OX=227321 GN=atnN PE=3 SV=1	-	GO:0005634:nucleus;	GO:0003677:DNA binding;GO:0000981:sequence-specific DNA binding RNA polymerase II transcription factor activity;GO:0008270:zinc ion binding;	--	--	--	--	--
DN14317_c0_g1_i1	478	1.35667	11.1667	25.1889	2.77797	1.47403	Up	8.22717e-07	3.20422e-05	RSL55461.1	hypothetical protein CEP54_009394, partial [Fusarium sp. AF-8]	--	--	--	--	--	--	--	--	--	--	--
DN34978_c0_g1_i1	1066	1.01667	5	48.1957	2.76689	1.46826	Up	1.10367e-07	5.18426e-06	RSL73328.1	hypothetical protein CEP54_000335 [Fusarium sp. AF-8]	--	--	--	--	--	--	--	--	--	--	--
DN18608_c0_g1_i1	1886	56.8767	177.263	3862.92	2.76298	1.46623	Up	1.87798e-81	1.2434e-78	KIL96616.1	sphingolipid delta-4 desaturase [Fusarium avenaceum]	sp|O59715|DEGS_SCHPO	O59715	Sphingolipid delta(4)-desaturase OS=Schizosaccharomyces pombe (strain 972 / ATCC 24843) OX=284812 GN=dsd1 PE=1 SV=1	GO:0046513:ceramide biosynthetic process;GO:0030148:sphingolipid biosynthetic process;GO:0046512:sphingosine biosynthetic process;	GO:0005783:endoplasmic reticulum;GO:0016021:integral component of membrane;	GO:0042284:sphingolipid delta-4 desaturase activity;	K04712	sphingolipid 4-desaturase/C4-monooxygenase	ko00600 Sphingolipid metabolism;ko01100 Metabolic pathways;	gnl|CDD|230926	KOG2987, KOG2987, KOG2987, Fatty acid desaturase [Lipid transport and metabolism].
DN17387_c0_g1_i1	3667	0.276667	1.45667	59.6324	2.73816	1.45321	Up	3.36234e-07	1.42966e-05	RTE68324.1	hypothetical protein BHE90_017298 [Fusarium euwallaceae]	sp|Q12955|ANK3_HUMAN	Q12955	Ankyrin-3 OS=Homo sapiens OX=9606 GN=ANK3 PE=1 SV=3	GO:0007409:axonogenesis;GO:0071286:cellular response to magnesium ion;GO:0007016:cytoskeletal anchoring at plasma membrane;GO:0006888:ER to Golgi vesicle-mediated transport;GO:0045184:establishment of protein localization;GO:0043001:Golgi to plasma membrane protein transport;GO:0010960:magnesium ion homeostasis;GO:0072660:maintenance of protein location in plasma membrane;GO:0071709:membrane asse…	GO:0043194:axon initial segment;GO:0009925:basal plasma membrane;GO:0016323:basolateral plasma membrane;GO:0009986:cell surface;GO:0043034:costamere;GO:0005829:cytosol;GO:0030425:dendrite;GO:0005783:endoplasmic reticulum;GO:0005794:Golgi apparatus;GO:0014704:intercalated disc;GO:0016328:lateral plasma membrane;GO:0005764:lysosome;GO:0016020:membrane;GO:0031594:neuromuscular junction;GO:0043005:ne…	GO:0045296:cadherin binding;GO:0008092:cytoskeletal protein binding;GO:0044325:ion channel binding;GO:0030674:protein binding, bridging;GO:0030507:spectrin binding;GO:0005200:structural constituent of cytoskeleton;	--	--	--	gnl|CDD|232107	KOG4177, KOG4177, KOG4177, Ankyrin [Cell wall/membrane/envelope biogenesis].
DN12925_c1_g1_i1	508	40.2767	132.847	404.985	2.71998	1.4436	Up	1.27516e-21	2.72767e-19	RSL45232.1	hypothetical protein CEP53_010866 [Fusarium sp. AF-6]	sp|P38841|YHT8_YEAST	P38841	Uncharacterized protein YHR138C OS=Saccharomyces cerevisiae (strain ATCC 204508 / S288c) OX=559292 GN=YHR138C PE=1 SV=1	GO:0042144:vacuole fusion, non-autophagic;	-	GO:0004866:endopeptidase inhibitor activity;	--	--	--	--	--
DN38040_c0_g1_i1	1273	0	1.18333	11.752	2.69293	1.42918	Up	7.5401e-07	2.9699e-05	RSL58423.1	hypothetical protein CEP54_007791 [Fusarium sp. AF-8]	--	--	--	--	--	--	--	--	--	gnl|CDD|231025	KOG3087, KOG3087, KOG3087, Serine/threonine protein kinase [General function prediction only].
DN20482_c0_g1_i1	687	0.306667	4.13	18.1529	2.69269	1.42905	Up	1.77713e-06	6.41797e-05	RSL83296.1	Protein SnodProt1 [Fusarium sp. AF-3]	sp|O74238|SNP1_PHANO	O74238	Protein SnodProt1 OS=Phaeosphaeria nodorum (strain SN15 / ATCC MYA-4574 / FGSC 10173) OX=321614 GN=SNOG_13722 PE=2 SV=1	-	GO:0005576:extracellular region;	-	--	--	--	--	--
DN15688_c0_g2_i1	2624	0.146667	1.1	29.5235	2.66887	1.41623	Up	2.19678e-06	7.69371e-05	RSL71579.1	hypothetical protein CEP54_001244 [Fusarium sp. AF-8]	sp|Q9N0Y2|MX2_CANLF	Q9N0Y2	Interferon-induced GTP-binding protein Mx2 OS=Canis lupus familiaris OX=9615 GN=MX2 PE=2 SV=1	GO:0051607:defense response to virus;GO:0003374:dynamin polymerization involved in mitochondrial fission;GO:0045087:innate immune response;GO:0061025:membrane fusion;GO:0000266:mitochondrial fission;GO:0051726:regulation of cell cycle;GO:0046822:regulation of nucleocytoplasmic transport;GO:0035455:response to interferon-alpha;GO:0009615:response to virus;	GO:0005737:cytoplasm;GO:0070382:exocytic vesicle;GO:0016020:membrane;GO:0031966:mitochondrial membrane;GO:0005643:nuclear pore;GO:0005634:nucleus;	GO:0005525:GTP binding;GO:0003924:GTPase activity;GO:0008017:microtubule binding;	--	--	--	gnl|CDD|228395	KOG0446, KOG0446, KOG0446, Vacuolar sorting protein VPS1, dynamin, and related proteins [Intracellular trafficking, secretion, and vesicular transport, General function prediction only].
DN17223_c0_g1_i6	2374	0	0.52	10.9595	2.65326	1.40777	Up	1.06135e-06	4.02097e-05	--	--	--	--	--	--	--	--	--	--	--	--	--
DN29853_c0_g1_i1	2415	4.13	12.9733	374.637	2.64991	1.40594	Up	3.04703e-21	6.32326e-19	RTE70140.1	hypothetical protein BHE90_015470 [Fusarium euwallaceae]	sp|O75179|ANR17_HUMAN	O75179	Ankyrin repeat domain-containing protein 17 OS=Homo sapiens OX=9606 GN=ANKRD17 PE=1 SV=3	GO:0001955:blood vessel maturation;GO:0042742:defense response to bacterium;GO:0045087:innate immune response;GO:0051151:negative regulation of smooth muscle cell differentiation;GO:0045787:positive regulation of cell cycle;GO:1900087:positive regulation of G1/S transition of mitotic cell cycle;GO:0043123:positive regulation of I-kappaB kinase/NF-kappaB signaling;GO:1900245:positive regulation of…	GO:0000785:chromatin;GO:0005737:cytoplasm;GO:0016020:membrane;GO:0031965:nuclear membrane;GO:0005634:nucleus;	GO:0003682:chromatin binding;GO:0003723:RNA binding;	--	--	--	gnl|CDD|232107	KOG4177, KOG4177, KOG4177, Ankyrin [Cell wall/membrane/envelope biogenesis].
DN30043_c0_g1_i1	1654	7.68667	24.5633	454.621	2.64594	1.40378	Up	5.14108e-18	8.4096e-16	RSL63453.1	hypothetical protein CEP54_005242 [Fusarium sp. AF-8]	sp|D4AUX6|A8043_ARTBC	D4AUX6	Uncharacterized secreted protein ARB_08043 OS=Arthroderma benhamiae (strain ATCC MYA-4681 / CBS 112371) OX=663331 GN=ARB_08043 PE=1 SV=1	GO:0006629:lipid metabolic process;	GO:0005576:extracellular region;	GO:0008081:phosphoric diester hydrolase activity;	--	--	--	--	--
DN25474_c0_g1_i1	1952	23.1433	85.0367	1850.42	2.64106	1.40112	Up	3.15349e-09	2.0979e-07	RSL54901.1	hypothetical protein CEP54_009648 [Fusarium sp. AF-8]	sp|D4AQA7|PEPS_ARTBC	D4AQA7	Probable serine carboxypeptidase ARB_06414 OS=Arthroderma benhamiae (strain ATCC MYA-4681 / CBS 112371) OX=663331 GN=ARB_06414 PE=1 SV=1	-	GO:0005576:extracellular region;	GO:0004185:serine-type carboxypeptidase activity;	--	--	--	gnl|CDD|229224	KOG1282, KOG1282, KOG1282, Serine carboxypeptidases (lysosomal cathepsin A) [Amino acid transport and metabolism, Posttranslational modification, protein turnover, chaperones].
DN16071_c0_g1_i1	1660	0.923333	3.61	64.0284	2.63305	1.39673	Up	2.75265e-08	1.48922e-06	RSL40445.1	Tubulin beta chain [Fusarium sp. AF-6]	sp|P53373|TBB_BOTFU	P53373	Tubulin beta chain OS=Botryotinia fuckeliana OX=40559 GN=tubA PE=3 SV=1	GO:0007017:microtubule-based process;GO:0046677:response to antibiotic;	GO:0005737:cytoplasm;GO:0005874:microtubule;	GO:0005525:GTP binding;GO:0003924:GTPase activity;GO:0005200:structural constituent of cytoskeleton;	K07375	tubulin beta	ko04145 Phagosome;	gnl|CDD|229317	KOG1375, KOG1375, KOG1375, Beta tubulin [Cytoskeleton].
DN16867_c0_g1_i1	1715	0.116667	1.16333	18.574	2.61852	1.38875	Up	3.70565e-06	0.000119822	YP_025864.1	NADH dehydrogenase subunit 4 (mitochondrion) [Moniliophthora perniciosa]	sp|P03905|NU4M_HUMAN	P03905	NADH-ubiquinone oxidoreductase chain 4 OS=Homo sapiens OX=9606 GN=MT-ND4 PE=1 SV=1	GO:0009060:aerobic respiration;GO:0007568:aging;GO:0021549:cerebellum development;GO:0015990:electron transport coupled proton transport;GO:0001701:in utero embryonic development;GO:0006120:mitochondrial electron transport, NADH to ubiquinone;GO:0032981:mitochondrial respiratory chain complex I assembly;GO:0045471:response to ethanol;GO:0001666:response to hypoxia;GO:0035094:response to nicotine;	GO:0016021:integral component of membrane;GO:0005743:mitochondrial inner membrane;GO:0005747:mitochondrial respiratory chain complex I;	GO:0008137:NADH dehydrogenase (ubiquinone) activity;GO:0048039:ubiquinone binding;	K03881	NADH-ubiquinone oxidoreductase chain 4	ko00190 Oxidative phosphorylation;ko01100 Metabolic pathways;	gnl|CDD|232770	KOG4845, KOG4845, KOG4845, NADH dehydrogenase, subunit 4 [Energy production and conversion].
DN3265_c0_g1_i1	4565	1.38	4.46	256.889	2.60564	1.38164	Up	7.61353e-14	9.6307e-12	RSM16955.1	hypothetical protein CDV31_004159 [Fusarium ambrosium]	sp|S0EGU4|BEA3_GIBF5	S0EGU4	ABC transporter BEA3 OS=Gibberella fujikuroi (strain CBS 195.34 / IMI 58289 / NRRL A-6831) OX=1279085 GN=BEA3 PE=2 SV=1	-	GO:0016021:integral component of membrane;GO:0005886:plasma membrane;	GO:0005524:ATP binding;GO:0042626:ATPase activity, coupled to transmembrane movement of substances;	--	--	--	gnl|CDD|228006	KOG0055, KOG0055, KOG0055, Multidrug/pheromone exporter, ABC superfamily [Secondary metabolites biosynthesis, transport and catabolism].
DN10870_c0_g2_i1	1144	256.92	752.627	8967.38	2.59973	1.37836	Up	3.9304e-72	2.27701e-69	RSL70344.1	putative cytochrome b5 [Fusarium sp. AF-8]	sp|Q9P5L0|CYB5_NEUCR	Q9P5L0	Probable cytochrome b5 OS=Neurospora crassa (strain ATCC 24698 / 74-OR23-1A / CBS 708.71 / DSM 1257 / FGSC 987) OX=367110 GN=B23L21.190 PE=3 SV=2	GO:0055114:oxidation-reduction process;	GO:0005789:endoplasmic reticulum membrane;GO:0016021:integral component of membrane;	GO:0020037:heme binding;GO:0046872:metal ion binding;	--	--	--	gnl|CDD|228485	KOG0537, KOG0537, KOG0537, Cytochrome b5 [Energy production and conversion].
DN17801_c0_g1_i1	3387	3.37667	10.56	444.729	2.5684	1.36087	Up	5.42358e-15	7.46629e-13	RSL50145.1	hypothetical protein CEP54_012092 [Fusarium sp. AF-8]	--	--	--	--	--	--	--	--	--	gnl|CDD|228677	KOG0730, KOG0730, KOG0730, AAA+-type ATPase [Posttranslational modification, protein turnover, chaperones].
DN29588_c0_g1_i1	2743	2.42333	7.85	259.446	2.56154	1.35701	Up	9.28283e-12	9.2855e-10	RSM01160.1	hypothetical protein CDV31_011469 [Fusarium ambrosium]	--	--	--	--	--	--	--	--	--	--	--
DN5181_c0_g2_i1	3045	1.15	4.14	149.877	2.5571	1.35451	Up	2.19197e-08	1.22398e-06	RSL61743.1	hypothetical protein CEP54_006109 [Fusarium sp. AF-8]	--	--	--	--	--	--	--	--	--	--	--
DN17136_c1_g1_i1	956	0.47	3.84	29.61	2.5378	1.34358	Up	7.59227e-06	0.000224125	--	--	--	--	--	--	--	--	--	--	--	--	--
DN15020_c0_g5_i1	1775	0.203333	1.65667	28.1494	2.50764	1.32633	Up	9.91734e-06	0.000280836	RSL70098.1	hypothetical protein CEP53_002006 [Fusarium sp. AF-6]	--	--	--	--	--	--	--	--	--	--	--
DN12705_c0_g1_i2	3122	1.52667	4.72667	182.775	2.505	1.32481	Up	2.55793e-13	3.01403e-11	RSL71428.1	hypothetical protein CEP51_012033 [Fusarium sp. AF-3]	sp|Q9UT46|MOC3_SCHPO	Q9UT46	Transcriptional regulatory protein moc3 OS=Schizosaccharomyces pombe (strain 972 / ATCC 24843) OX=284812 GN=moc3 PE=1 SV=4	GO:0031139:positive regulation of conjugation with cellular fusion;GO:0006357:regulation of transcription from RNA polymerase II promoter;	GO:0005634:nucleus;	GO:0000981:sequence-specific DNA binding RNA polymerase II transcription factor activity;GO:0000978:RNA polymerase II core promoter proximal region sequence-specific DNA binding;GO:0008270:zinc ion binding;	--	--	--	--	--
DN16988_c0_g1_i1	1766	0.516667	2.21	41.3864	2.49537	1.31926	Up	2.26619e-06	7.86928e-05	RSL45119.1	hypothetical protein CEP54_014408 [Fusarium sp. AF-8]	--	--	--	--	--	--	--	--	--	--	--
DN17375_c0_g2_i2	3159	0.41	1.75667	63.5937	2.49476	1.3189	Up	2.38793e-06	8.23864e-05	XP_026614950.1	hypothetical protein CDV56_100992 [Aspergillus thermomutatus]	sp|P16157|ANK1_HUMAN	P16157	Ankyrin-1 OS=Homo sapiens OX=9606 GN=ANK1 PE=1 SV=3	GO:0007010:cytoskeleton organization;GO:0006888:ER to Golgi vesicle-mediated transport;GO:0006887:exocytosis;GO:0045199:maintenance of epithelial cell apical/basal polarity;GO:0010638:positive regulation of organelle organization;GO:0072659:protein localization to plasma membrane;GO:0007165:signal transduction;	GO:0030673:axolemma;GO:0043194:axon initial segment;GO:0016323:basolateral plasma membrane;GO:0009898:cytoplasmic side of plasma membrane;GO:0005856:cytoskeleton;GO:0005829:cytosol;GO:0031430:M band;GO:0016020:membrane;GO:0005634:nucleus;GO:0005886:plasma membrane;GO:0045211:postsynaptic membrane;GO:0042383:sarcolemma;GO:0016529:sarcoplasmic reticulum;GO:0014731:spectrin-associated cytoskeleton;G…	GO:0051117:ATPase binding;GO:0008093:cytoskeletal adaptor activity;GO:0019899:enzyme binding;GO:0044325:ion channel binding;GO:0019903:protein phosphatase binding;GO:0030507:spectrin binding;GO:0005200:structural constituent of cytoskeleton;GO:0005198:structural molecule activity;	--	--	--	gnl|CDD|232107	KOG4177, KOG4177, KOG4177, Ankyrin [Cell wall/membrane/envelope biogenesis].
DN17075_c0_g1_i1	1784	0.29	2.12667	36.9298	2.49077	1.31659	Up	1.14278e-05	0.000315889	RSL72032.1	hypothetical protein CEP53_001278 [Fusarium sp. AF-6]	--	--	--	--	--	--	--	--	--	--	--
DN3079_c0_g1_i1	2581	15.12	42.8467	1372.73	2.48856	1.31531	Up	5.67336e-40	2.07585e-37	RSL53085.1	hypothetical protein CEP54_010583 [Fusarium sp. AF-8]	--	--	--	--	--	--	--	--	--	--	--
DN15228_c0_g1_i2	1691	62.6967	175.587	3461.98	2.47433	1.30704	Up	4.31207e-50	1.87359e-47	RSL96926.1	hypothetical protein CEP52_011165 [Fusarium sp. AF-4]	sp|C7Z8P6|THI4_NECH7	C7Z8P6	Thiamine thiazole synthase OS=Nectria haematococca (strain 77-13-4 / ATCC MYA-4622 / FGSC 9596 / MPVI) OX=660122 GN=NECHADRAFT_61890 PE=3 SV=1	GO:0000002:mitochondrial genome maintenance;GO:0009228:thiamine biosynthetic process;GO:0052837:thiazole biosynthetic process;	GO:0005829:cytosol;GO:0005634:nucleus;	GO:0008198:ferrous iron binding;GO:0016740:transferase activity;	K03146	thiamine thiazole synthase	ko00730 Thiamine metabolism;ko01100 Metabolic pathways;	gnl|CDD|230899	KOG2960, KOG2960, KOG2960, Protein involved in thiamine biosynthesis and DNA damage tolerance [General function prediction only].
DN13961_c0_g1_i1	1220	0.103333	1.39333	14.2126	2.47083	1.305	Up	1.11042e-05	0.000308786	RKP25824.1	60S ribosomal protein L3 [Syncephalis pseudoplumigaleata]	sp|P39023|RL3_HUMAN	P39023	60S ribosomal protein L3 OS=Homo sapiens OX=9606 GN=RPL3 PE=1 SV=2	GO:0071353:cellular response to interleukin-4;GO:0000184:nuclear-transcribed mRNA catabolic process, nonsense-mediated decay;GO:0000027:ribosomal large subunit assembly;GO:0006614:SRP-dependent cotranslational protein targeting to membrane;GO:0006412:translation;GO:0006413:translational initiation;GO:0019083:viral transcription;	GO:0005737:cytoplasm;GO:0005829:cytosol;GO:0022625:cytosolic large ribosomal subunit;GO:0070062:extracellular exosome;GO:0005925:focal adhesion;GO:0005730:nucleolus;GO:0005634:nucleus;GO:0032991:macromolecular complex;GO:0045202:synapse;	GO:0008097:5S rRNA binding;GO:0003723:RNA binding;GO:0003735:structural constituent of ribosome;	K02925	large subunit ribosomal protein L3e	ko03010 Ribosome;	gnl|CDD|228693	KOG0746, KOG0746, KOG0746, 60S ribosomal protein L3 and related proteins [Translation, ribosomal structure and biogenesis].
DN22546_c0_g1_i1	1352	17.42	49.5967	739.33	2.46635	1.30238	Up	1.42085e-27	3.72745e-25	RSL87917.1	hypothetical protein CEP51_001964 [Fusarium sp. AF-3]	--	--	--	--	--	--	--	--	--	gnl|CDD|232229	KOG4300, KOG4300, KOG4300, Predicted methyltransferase [General function prediction only].
DN38072_c0_g1_i1	1382	0.03	1.01	11.4679	2.46465	1.30139	Up	7.22885e-06	0.000214307	CDS08678.1	Putative 50S ribosomal protein L4e [Lichtheimia ramosa]	sp|P36578|RL4_HUMAN	P36578	60S ribosomal protein L4 OS=Homo sapiens OX=9606 GN=RPL4 PE=1 SV=5	GO:0000184:nuclear-transcribed mRNA catabolic process, nonsense-mediated decay;GO:0006614:SRP-dependent cotranslational protein targeting to membrane;GO:0006412:translation;GO:0006413:translational initiation;GO:0019083:viral transcription;	GO:0005737:cytoplasm;GO:0005829:cytosol;GO:0022625:cytosolic large ribosomal subunit;GO:0070062:extracellular exosome;GO:0005925:focal adhesion;GO:0016020:membrane;GO:0005730:nucleolus;GO:0005634:nucleus;GO:0005791:rough endoplasmic reticulum;	GO:0003723:RNA binding;GO:0003735:structural constituent of ribosome;	K02930	large subunit ribosomal protein L4e	ko03010 Ribosome;	gnl|CDD|229416	KOG1475, KOG1475, KOG1475, Ribosomal protein RPL1/RPL2/RL4L4 [RNA processing and modification].
DN2202_c0_g1_i1	1989	2.43	7.51333	174.679	2.45918	1.29818	Up	4.3945e-11	3.91673e-09	RSL59141.1	hypothetical protein CEP54_007434 [Fusarium sp. AF-8]	--	--	--	--	--	--	--	--	--	--	--
DN13414_c0_g1_i1	1224	0.353333	2.13	23.7532	2.44748	1.2913	Up	1.50789e-05	0.000396328	RSM11807.1	hypothetical protein CDV31_006575 [Fusarium ambrosium]	--	--	--	--	--	--	--	--	--	--	--
DN17493_c1_g2_i1	1804	0.08	0.963333	16.0593	2.4455	1.29013	Up	1.46105e-05	0.000386941	RKO99664.1	hypothetical protein CXG81DRAFT_27595 [Caulochytrium protostelioides]	sp|Q5ZMQ2|ACTG_CHICK	Q5ZMQ2	Actin, cytoplasmic 2 OS=Gallus gallus OX=9031 GN=ACTG1 PE=1 SV=1	GO:0071346:cellular response to interferon-gamma;GO:0045214:sarcomere organization;GO:0048488:synaptic vesicle endocytosis;	GO:0005884:actin filament;GO:0005856:cytoskeleton;GO:0097433:dense body;GO:0070062:extracellular exosome;GO:0031941:filamentous actin;GO:0005925:focal adhesion;GO:0030016:myofibril;GO:0045335:phagocytic vesicle;GO:0005886:plasma membrane;	GO:0005524:ATP binding;GO:0042802:identical protein binding;GO:0005522:profilin binding;GO:0031625:ubiquitin protein ligase binding;	K05692	actin beta/gamma 1	ko04145 Phagosome;	gnl|CDD|228623	KOG0676, KOG0676, KOG0676, Actin and related proteins [Cytoskeleton].
DN16911_c0_g1_i1	2711	0.96	3.15	102.542	2.42358	1.27714	Up	3.89623e-08	2.03659e-06	RSL96291.1	hypothetical protein CDV31_013545 [Fusarium ambrosium]	sp|O15084|ANR28_HUMAN	O15084	Serine/threonine-protein phosphatase 6 regulatory ankyrin repeat subunit A OS=Homo sapiens OX=9606 GN=ANKRD28 PE=1 SV=5	GO:0048208:COPII vesicle coating;	GO:0005829:cytosol;GO:0000139:Golgi membrane;GO:0005654:nucleoplasm;	-	--	--	--	gnl|CDD|232107	KOG4177, KOG4177, KOG4177, Ankyrin [Cell wall/membrane/envelope biogenesis].
DN16594_c0_g1_i1	903	0.0766667	1.78333	11.6287	2.42225	1.27635	Up	1.20909e-05	0.000331152	NP_043730.1	H(+)-transporting ATPase, F0 subunit 6 (mitochondrion) [Allomyces macrogynus]	sp|P00846|ATP6_HUMAN	P00846	ATP synthase subunit a OS=Homo sapiens OX=9606 GN=MT-ATP6 PE=1 SV=1	GO:0007568:aging;GO:0006754:ATP biosynthetic process;GO:0015986:ATP synthesis coupled proton transport;GO:0042407:cristae formation;GO:0042776:mitochondrial ATP synthesis coupled proton transport;GO:0055093:response to hyperoxia;	GO:0016021:integral component of membrane;GO:0005743:mitochondrial inner membrane;GO:0005753:mitochondrial proton-transporting ATP synthase complex;GO:0045259:proton-transporting ATP synthase complex;GO:0045263:proton-transporting ATP synthase complex, coupling factor F(o);	GO:0015078:hydrogen ion transmembrane transporter activity;GO:0022857:transmembrane transporter activity;	K02126	F-type H+-transporting ATPase subunit a	ko00190 Oxidative phosphorylation;ko01100 Metabolic pathways;	gnl|CDD|232592	KOG4665, KOG4665, KOG4665, ATP synthase F0 subunit 6 and related proteins [Energy production and conversion].
DN11457_c0_g1_i1	1617	0	0.803333	10.663	2.41826	1.27397	Up	6.71264e-06	0.000200715	RSL82311.1	hypothetical protein CEP51_005248 [Fusarium sp. AF-3]	sp|O43000|LIZ1_SCHPO	O43000	Pantothenate transporter liz1 OS=Schizosaccharomyces pombe (strain 972 / ATCC 24843) OX=284812 GN=liz1 PE=2 SV=2	GO:0098717:pantothenate import across plasma membrane;GO:0015887:pantothenate transmembrane transport;	GO:0005794:Golgi apparatus;GO:0005887:integral component of plasma membrane;GO:0031224:intrinsic component of membrane;GO:0005886:plasma membrane;	GO:0015233:pantothenate transmembrane transporter activity;GO:0022857:transmembrane transporter activity;	--	--	--	gnl|CDD|230472	KOG2533, KOG2533, KOG2533, Permease of the major facilitator superfamily [Carbohydrate transport and metabolism].
DN15723_c0_g1_i2	1994	0.233333	1.54	31.1085	2.41307	1.27087	Up	2.25891e-05	0.000561571	RTE84500.1	hypothetical protein BHE90_000867 [Fusarium euwallaceae]	--	--	--	--	--	--	--	--	--	--	--
DN17785_c0_g1_i1	1778	54.3967	149.647	3145.99	2.40677	1.2671	Up	1.46172e-31	4.32419e-29	RKL01209.1	hypothetical protein BFJ68_g12428 [Fusarium oxysporum]	--	--	--	--	--	--	--	--	--	--	--
DN193_c0_g1_i1	720	0.0366667	2.30667	10.3613	2.40611	1.2667	Up	9.69041e-06	0.000276097	CEG69949.1	Putative 40S ribosomal protein S6 [Rhizopus microsporus]	sp|P62753|RS6_HUMAN	P62753	40S ribosomal protein S6 OS=Homo sapiens OX=9606 GN=RPS6 PE=1 SV=1	GO:0006924:activation-induced cell death of T cells;GO:0048821:erythrocyte development;GO:0000082:G1/S transition of mitotic cell cycle;GO:0007369:gastrulation;GO:0042593:glucose homeostasis;GO:0022605:oogenesis stage;GO:0007093:mitotic cell cycle checkpoint;GO:0043066:negative regulation of apoptotic process;GO:0000184:nuclear-transcribed mRNA catabolic process, nonsense-mediated decay;GO:000189…	GO:0044297:cell body;GO:0036464:cytoplasmic ribonucleoprotein granule;GO:0005829:cytosol;GO:0022627:cytosolic small ribosomal subunit;GO:0030425:dendrite;GO:0005783:endoplasmic reticulum;GO:0016020:membrane;GO:0005730:nucleolus;GO:0005654:nucleoplasm;GO:0005634:nucleus;GO:0048471:perinuclear region of cytoplasm;GO:0005844:polysome;GO:0015935:small ribosomal subunit;	GO:0019901:protein kinase binding;GO:0003723:RNA binding;GO:0003735:structural constituent of ribosome;	K02991	small subunit ribosomal protein S6e	ko03010 Ribosome;	gnl|CDD|229587	KOG1646, KOG1646, KOG1646, 40S ribosomal protein S6 [Translation, ribosomal structure and biogenesis].
DN12449_c0_g1_i1	1648	0.0333333	0.796667	11.4581	2.39211	1.25828	Up	1.54557e-05	0.0004047	ORY50548.1	enolase [Rhizoclosmatium globosum]	sp|P17182|ENOA_MOUSE	P17182	Alpha-enolase OS=Mus musculus OX=10090 GN=Eno1 PE=1 SV=3	GO:0098761:cellular response to interleukin-7;GO:0006096:glycolytic process;GO:0001701:in utero embryonic development;GO:0051099:positive regulation of binding;	GO:0009986:cell surface;GO:0005737:cytoplasm;GO:0005829:cytosol;GO:0019897:extrinsic component of plasma membrane;GO:0030426:growth cone;GO:0016020:membrane;GO:0045121:membrane raft;GO:0043209:myelin sheath;GO:0043005:neuron projection;GO:0000015:phosphopyruvate hydratase complex;GO:0005886:plasma membrane;GO:0097060:synaptic membrane;	GO:0001227:RNA polymerase II transcription regulatory region sequence-specific DNA binding transcription factor activity involved in negative regulation of transcription;GO:0019899:enzyme binding;GO:0051020:GTPase binding;GO:0031072:heat shock protein binding;GO:0000287:magnesium ion binding;GO:0004634:phosphopyruvate hydratase activity;GO:0046982:protein heterodimerization activity;GO:0042803:pr…	K01689	enolase	ko00010 Glycolysis / Gluconeogenesis;ko00680 Methane metabolism;ko01100 Metabolic pathways;ko01110 Biosynthesis of secondary metabolites;ko01130 Biosynthesis of antibiotics;ko01200 Carbon metabolism;ko01230 Biosynthesis of amino acids;ko03018 RNA degradation;	gnl|CDD|230609	KOG2670, KOG2670, KOG2670, Enolase [Carbohydrate transport and metabolism].
DN16968_c0_g1_i1	1580	0.443333	2.05667	33.1359	2.38179	1.25205	Up	1.72147e-05	0.000443246	RSM15424.1	hypothetical protein CDV31_005016 [Fusarium ambrosium]	sp|Q6DFH5|SH3Y1_XENLA	Q6DFH5	SH3 domain-containing YSC84-like protein 1 OS=Xenopus laevis OX=8355 GN=sh3yl1 PE=2 SV=1	--	--	--	--	--	--	gnl|CDD|229782	KOG1843, KOG1843, KOG1843, Uncharacterized conserved protein [Function unknown].
DN33072_c0_g1_i1	4340	5.36333	19.7233	1042.07	2.37474	1.24777	Up	3.59846e-06	0.000117173	RSL76418.1	hypothetical protein CEP51_009972 [Fusarium sp. AF-3]	sp|Q4WTT9|MDR1_ASPFU	Q4WTT9	ABC multidrug transporter mdr1 OS=Neosartorya fumigata (strain ATCC MYA-4609 / Af293 / CBS 101355 / FGSC A1100) OX=330879 GN=mdr1 PE=2 SV=1	GO:0035690:cellular response to drug;	GO:0016021:integral component of membrane;GO:0005886:plasma membrane;	GO:0005524:ATP binding;GO:0042626:ATPase activity, coupled to transmembrane movement of substances;	K05658	ATP-binding cassette, subfamily B (MDR/TAP), member 1	ko02010 ABC transporters;	gnl|CDD|228006	KOG0055, KOG0055, KOG0055, Multidrug/pheromone exporter, ABC superfamily [Secondary metabolites biosynthesis, transport and catabolism].
DN16273_c0_g1_i1	1465	0.04	0.936667	11.6225	2.3683	1.24385	Up	1.83765e-05	0.000472286	CDS05316.1	hypothetical protein LRAMOSA07845 [Lichtheimia ramosa]	sp|P09867|ROA1_BOVIN	P09867	Heterogeneous nuclear ribonucleoprotein A1 OS=Bos taurus OX=9913 GN=HNRNPA1 PE=1 SV=2	GO:1903936:cellular response to sodium arsenite;GO:0006397:mRNA processing;GO:0051028:mRNA transport;GO:0008380:RNA splicing;	GO:0005737:cytoplasm;GO:0005634:nucleus;GO:0005681:spliceosomal complex;	GO:0035198:miRNA binding;GO:0003729:mRNA binding;GO:0003723:RNA binding;	K12741	heterogeneous nuclear ribonucleoprotein A1/A3	ko03040 Spliceosome;	gnl|CDD|232134	KOG4205, KOG4205, KOG4205, RNA-binding protein musashi/mRNA cleavage and polyadenylation factor I complex, subunit HRP1 [RNA processing and modification].
DN21770_c0_g1_i1	4816	6.40667	17.1933	1102.51	2.36074	1.23924	Up	9.63844e-35	3.11658e-32	KPM39619.1	ABC transporter G family member 11 [Neonectria ditissima]	sp|Q4WDD4|ATRF_ASPFU	Q4WDD4	ABC multidrug transporter atrF OS=Neosartorya fumigata (strain ATCC MYA-4609 / Af293 / CBS 101355 / FGSC A1100) OX=330879 GN=atrF PE=2 SV=1	GO:0035690:cellular response to drug;GO:0055085:transmembrane transport;	GO:0016021:integral component of membrane;GO:0005886:plasma membrane;	GO:0005524:ATP binding;GO:0042626:ATPase activity, coupled to transmembrane movement of substances;	--	--	--	gnl|CDD|228016	KOG0065, KOG0065, KOG0065, Pleiotropic drug resistance proteins (PDR1-15), ABC superfamily [Secondary metabolites biosynthesis, transport and catabolism].
DN8045_c0_g1_i1	1076	0.64	3	29.6049	2.35844	1.23783	Up	2.37289e-05	0.000581882	RSL62183.1	hypothetical protein CEP54_005855 [Fusarium sp. AF-8]	--	--	--	--	--	--	--	--	--	--	--
DN5955_c0_g1_i1	1754	18.2967	49.4733	1029.41	2.34938	1.23228	Up	2.63143e-25	6.33909e-23	RSL71370.1	hypothetical protein CEP53_001462 [Fusarium sp. AF-6]	--	--	--	--	--	--	--	--	--	--	--
DN29479_c0_g1_i1	2429	9.11	29.38	847.634	2.34363	1.22874	Up	4.17813e-07	1.72895e-05	SCN89355.1	related to myosin-crossreactive antigen [Fusarium fujikuroi]	sp|C7DLJ6|OLHYD_ELIME	C7DLJ6	Oleate hydratase OS=Elizabethkingia meningoseptica OX=238 GN=ohyA PE=1 SV=1	GO:0006631:fatty acid metabolic process;GO:0070542:response to fatty acid;GO:0009636:response to toxic substance;	-	GO:0071949:FAD binding;GO:0005504:fatty acid binding;GO:0050151:oleate hydratase activity;	--	--	--	--	--
DN8682_c0_g1_i1	2103	0.54	2.33333	53.4628	2.33111	1.22101	Up	2.53509e-05	0.000615145	RSM15134.1	hypothetical protein CDV31_005068 [Fusarium ambrosium]	sp|Q9UV10|HET6_NEUCR	Q9UV10	Heterokaryon incompatibility protein 6, OR allele OS=Neurospora crassa (strain ATCC 24698 / 74-OR23-1A / CBS 708.71 / DSM 1257 / FGSC 987) OX=367110 GN=het-6 PE=4 SV=1	--	--	--	--	--	--	--	--
DN17158_c0_g1_i2	1602	0.276667	1.81	27.955	2.3048	1.20464	Up	5.99076e-05	0.00123767	RSL62674.1	hypothetical protein CEP54_005601 [Fusarium sp. AF-8]	sp|P40384|SPO11_SCHPO	P40384	Meiotic recombination protein rec12 OS=Schizosaccharomyces pombe (strain 972 / ATCC 24843) OX=284812 GN=rec12 PE=1 SV=2	GO:0000737:DNA catabolic process, endonucleolytic;GO:0031619:homologous chromosome orientation involved in meiotic metaphase I plate congression;GO:0042138:meiotic DNA double-strand break formation;GO:0000706:meiotic DNA double-strand break processing;GO:0007131:reciprocal meiotic recombination;	GO:0005737:cytoplasm;GO:0000228:nuclear chromosome;GO:0005634:nucleus;GO:0035861:site of double-strand break;	GO:0005524:ATP binding;GO:0003677:DNA binding;GO:0045027:DNA end binding;GO:0016889:endodeoxyribonuclease activity, producing 3'-phosphomonoesters;GO:0046872:metal ion binding;	--	--	--	gnl|CDD|230734	KOG2795, KOG2795, KOG2795, Catalytic subunit of the meiotic double strand break transesterase [Replication, recombination and repair].
DN34494_c0_g1_i1	1382	0.1	1.12	13.536	2.29381	1.19774	Up	5.12186e-05	0.00109392	ORY38120.1	eEF1-gamma domain-containing protein [Rhizoclosmatium globosum]	sp|P26641|EF1G_HUMAN	P26641	Elongation factor 1-gamma OS=Homo sapiens OX=9606 GN=EEF1G PE=1 SV=3	GO:0009615:response to virus;GO:0006414:translational elongation;	GO:0005737:cytoplasm;GO:0005829:cytosol;GO:0070062:extracellular exosome;GO:0016020:membrane;GO:0005634:nucleus;	GO:0045296:cadherin binding;GO:0003746:translation elongation factor activity;	--	--	--	gnl|CDD|229568	KOG1627, KOG1627, KOG1627, Translation elongation factor EF-1 gamma [Translation, ribosomal structure and biogenesis].
DN13984_c0_g2_i1	3442	2.30333	6.20333	276.898	2.28569	1.19263	Up	6.03067e-15	8.22062e-13	RSL63925.1	hypothetical protein CEP54_004970 [Fusarium sp. AF-8]	--	--	--	--	--	--	--	--	--	--	--
DN11904_c0_g1_i1	895	0.126667	1.87667	12.4262	2.28469	1.192	Up	4.60869e-05	0.000998118	RKP23168.1	40S ribosomal protein S4-A [Syncephalis pseudoplumigaleata]	sp|Q6PBC4|RS4_XENTR	Q6PBC4	40S ribosomal protein S4 OS=Xenopus tropicalis OX=8364 GN=rps4 PE=2 SV=3	GO:0007420:brain development;GO:0043009:chordate embryonic development;GO:0006412:translation;	GO:0022627:cytosolic small ribosomal subunit;	GO:0019843:rRNA binding;GO:0003735:structural constituent of ribosome;	K02987	small subunit ribosomal protein S4e	ko03010 Ribosome;	gnl|CDD|228327	KOG0378, KOG0378, KOG0378, 40S ribosomal protein S4 [Translation, ribosomal structure and biogenesis].
DN17753_c0_g1_i1	1374	234.107	602.513	9443.43	2.27871	1.18821	Up	8.90612e-46	3.53802e-43	RSL51498.1	hypothetical protein CEP51_015195 [Fusarium sp. AF-3]	sp|O59826|KCAB_SCHPO	O59826	Putative voltage-gated potassium channel subunit beta OS=Schizosaccharomyces pombe (strain 972 / ATCC 24843) OX=284812 GN=SPCC965.06 PE=3 SV=1	GO:0071805:potassium ion transmembrane transport;GO:0034765:regulation of ion transmembrane transport;	GO:0005829:cytosol;GO:0016021:integral component of membrane;GO:0005634:nucleus;	GO:0005244:voltage-gated ion channel activity;	--	--	--	gnl|CDD|229516	KOG1575, KOG1575, KOG1575, Voltage-gated shaker-like K+ channel, subunit beta/KCNAB [Energy production and conversion].
DN16037_c1_g1_i1	2410	3.56667	9.74333	292.37	2.27606	1.18654	Up	1.40112e-12	1.53395e-10	RSL96577.1	hypothetical protein CDV31_013421 [Fusarium ambrosium]	--	--	--	--	--	--	--	--	--	--	--
DN22408_c0_g1_i1	2478	2.64	7.34667	225.959	2.27485	1.18577	Up	2.0742e-10	1.66704e-08	RSL73899.1	hypothetical protein CEP54_000102 [Fusarium sp. AF-8]	sp|B8NM69|USTP_ASPFN	B8NM69	Peptidase S41 family protein ustP OS=Aspergillus flavus (strain ATCC 200026 / FGSC A1120 / NRRL 3357 / JCM 12722 / SRRC 167) OX=332952 GN=ustP PE=1 SV=1	-	-	GO:0008236:serine-type peptidase activity;	--	--	--	--	--
DN16713_c0_g1_i5	1725	0	0.716667	10.3981	2.27319	1.18472	Up	2.10857e-05	0.000528182	RSL45188.1	hypothetical protein CEP54_014375 [Fusarium sp. AF-8]	sp|G5CTG7|AQP10_MILTA	G5CTG7	Aquaporin-10 OS=Milnesium tardigradum OX=46460 GN=AQP10 PE=1 SV=1	-	GO:0016021:integral component of membrane;GO:0005886:plasma membrane;	GO:0015267:channel activity;	--	--	--	gnl|CDD|228173	KOG0224, KOG0224, KOG0224, Aquaporin (major intrinsic protein family) [Carbohydrate transport and metabolism].
DN5725_c0_g1_i1	1921	3.37333	9.35333	214.766	2.27039	1.18294	Up	1.71112e-10	1.40778e-08	RTE73873.1	hypothetical protein BHE90_011696 [Fusarium euwallaceae]	--	--	--	--	--	--	--	--	--	--	--
DN37003_c0_g1_i1	1161	1.69333	5.55333	65.6194	2.26013	1.1764	Up	4.59115e-06	0.000144424	RSL54921.1	hypothetical protein CEP54_009637 [Fusarium sp. AF-8]	--	--	--	--	--	--	--	--	--	--	--
DN15751_c0_g1_i1	1448	0.78	2.76	42.3879	2.25924	1.17584	Up	1.60599e-05	0.000418942	RSL42920.1	hypothetical protein CEP54_015296 [Fusarium sp. AF-8]	--	--	--	--	--	--	--	--	--	--	--
DN8866_c1_g1_i1	2019	0.306667	1.38667	30.1961	2.2499	1.16986	Up	7.40601e-05	0.00148359	PTD11136.1	Acriflavine sensitivity control protein acr-2 [Fusarium culmorum]	sp|P78704|ACR2_NEUCR	P78704	Acriflavine sensitivity control protein acr-2 OS=Neurospora crassa (strain ATCC 24698 / 74-OR23-1A / CBS 708.71 / DSM 1257 / FGSC 987) OX=367110 GN=acr-2 PE=3 SV=3	-	GO:0005634:nucleus;	GO:0003677:DNA binding;GO:0000981:sequence-specific DNA binding RNA polymerase II transcription factor activity;GO:0008270:zinc ion binding;	--	--	--	--	--
DN37321_c0_g1_i1	2034	5.9	15.9767	395.824	2.24851	1.16897	Up	8.73986e-12	8.80573e-10	RKK91115.1	Type-1 glutamine synthetase 2 [Fusarium oxysporum]	sp|P0C7B6|GLNA2_DICDI	P0C7B6	Type-1 glutamine synthetase 2 OS=Dictyostelium discoideum OX=44689 GN=glnA2 PE=1 SV=1	GO:0006542:glutamine biosynthetic process;	-	GO:0005524:ATP binding;GO:0004356:glutamate-ammonia ligase activity;	K01915	glutamine synthetase	ko00220 Arginine biosynthesis;ko00250 Alanine, aspartate and glutamate metabolism;ko00630 Glyoxylate and dicarboxylate metabolism;ko00910 Nitrogen metabolism;ko01100 Metabolic pathways;ko01230 Biosynthesis of amino acids;	--	--
DN16413_c0_g1_i1	498	0	3.98667	8.66291	2.23826	1.16238	Up	2.96538e-05	0.000701201	OON02168.1	40S ribosomal protein S18 [Batrachochytrium salamandrivorans]	sp|Q3T0R1|RS18_BOVIN	Q3T0R1	40S ribosomal protein S18 OS=Bos taurus OX=9913 GN=RPS18 PE=2 SV=3	GO:0006412:translation;	GO:0005829:cytosol;GO:0022627:cytosolic small ribosomal subunit;GO:0015935:small ribosomal subunit;	GO:0019843:rRNA binding;GO:0003735:structural constituent of ribosome;	K02964	small subunit ribosomal protein S18e	ko03010 Ribosome;	gnl|CDD|231249	KOG3311, KOG3311, KOG3311, Ribosomal protein S18 [Translation, ribosomal structure and biogenesis].
DN3151_c0_g1_i1	1431	1.48667	4.6	71.9753	2.23636	1.16115	Up	2.30041e-06	7.95645e-05	RSL60240.1	hypothetical protein CEP54_006913 [Fusarium sp. AF-8]	--	--	--	--	--	--	--	--	--	--	--
DN16205_c1_g1_i1	690	0.0366667	2.33333	9.76852	2.23432	1.15983	Up	3.78221e-05	0.000864931	PSR81793.1	ribosomal protein L13 domain-containing protein [Coniella lustricola]	sp|P40429|RL13A_HUMAN	P40429	60S ribosomal protein L13a OS=Homo sapiens OX=9606 GN=RPL13A PE=1 SV=2	GO:0071346:cellular response to interferon-gamma;GO:1901194:negative regulation of formation of translation preinitiation complex;GO:0017148:negative regulation of translation;GO:0000184:nuclear-transcribed mRNA catabolic process, nonsense-mediated decay;GO:0006614:SRP-dependent cotranslational protein targeting to membrane;GO:0006412:translation;GO:0006413:translational initiation;GO:0019083:vir…	GO:0005737:cytoplasm;GO:0005829:cytosol;GO:0022625:cytosolic large ribosomal subunit;GO:0005925:focal adhesion;GO:0097452:GAIT complex;GO:0015934:large ribosomal subunit;GO:0016020:membrane;GO:0005730:nucleolus;GO:0005634:nucleus;GO:0005840:ribosome;	GO:0003729:mRNA binding;GO:0003723:RNA binding;GO:0003735:structural constituent of ribosome;	K02872	large subunit ribosomal protein L13Ae	ko03010 Ribosome;	gnl|CDD|231142	KOG3204, KOG3204, KOG3204, 60S ribosomal protein L13a [Translation, ribosomal structure and biogenesis].
DN37525_c0_g1_i1	1907	1.98667	5.68667	128.357	2.23191	1.15828	Up	7.82702e-08	3.78124e-06	RSM11646.1	hypothetical protein CEP52_002877 [Fusarium sp. AF-4]	--	--	--	--	--	--	--	--	--	--	--
DN14497_c0_g1_i1	1667	0.0466667	0.77	11.4073	2.22816	1.15585	Up	6.83948e-05	0.00138826	RSL54818.1	hypothetical protein CEP54_009674 [Fusarium sp. AF-8]	--	--	--	--	--	--	--	--	--	--	--
DN13945_c0_g1_i2	4774	1.06	2.93667	184.428	2.22718	1.15522	Up	1.27566e-08	7.45241e-07	RSM04187.1	hypothetical protein CEP52_006982 [Fusarium sp. AF-4]	sp|P46974|RSF2_YEAST	P46974	Respiration factor 2 OS=Saccharomyces cerevisiae (strain ATCC 204508 / S288c) OX=559292 GN=RSF2 PE=1 SV=1	GO:0000122:negative regulation of transcription from RNA polymerase II promoter;GO:0045944:positive regulation of transcription from RNA polymerase II promoter;GO:0006355:regulation of transcription, DNA-templated;GO:0006351:transcription, DNA-templated;	GO:0005737:cytoplasm;GO:0000790:nuclear chromatin;GO:0005634:nucleus;	GO:0003700:sequence-specific DNA binding transcription factor activity;GO:0000981:sequence-specific DNA binding RNA polymerase II transcription factor activity;GO:0043565:sequence-specific DNA binding;GO:0008270:zinc ion binding;	--	--	--	gnl|CDD|230401	KOG2462, KOG2462, KOG2462, C2H2-type Zn-finger protein [Transcription].
DN15441_c0_g1_i1	3702	1.43333	3.88	187.176	2.22628	1.15463	Up	3.41177e-10	2.65013e-08	RSL57083.1	hypothetical protein CEP54_008493 [Fusarium sp. AF-8]	--	--	--	--	--	--	--	--	--	--	--
DN17206_c1_g1_i2	1833	0	0.603333	9.25124	2.22502	1.15382	Up	3.20487e-05	0.00074766	RSL39954.1	hypothetical protein CEP53_013687 [Fusarium sp. AF-6]	sp|Q9HDW7|ATC2_SCHPO	Q9HDW7	Calcium-transporting ATPase 2 OS=Schizosaccharomyces pombe (strain 972 / ATCC 24843) OX=284812 GN=pmc1 PE=3 SV=1	GO:0070588:calcium ion transmembrane transport;GO:0006874:cellular calcium ion homeostasis;	GO:0071627:integral component of fungal-type vacuolar membrane;	GO:0005524:ATP binding;GO:0005509:calcium ion binding;GO:0005388:calcium-transporting ATPase activity;	--	--	--	gnl|CDD|228153	KOG0204, KOG0204, KOG0204, Calcium transporting ATPase [Inorganic ion transport and metabolism].
DN16803_c0_g1_i1	2359	0.41	1.55667	41.8875	2.22492	1.15376	Up	5.18048e-05	0.00110305	RSL56699.1	hypothetical protein CEP54_008725 [Fusarium sp. AF-8]	sp|Q4WDN4|OPSB_ASPFU	Q4WDN4	Probable aspartic-type endopeptidase opsB OS=Neosartorya fumigata (strain ATCC MYA-4609 / Af293 / CBS 101355 / FGSC A1100) OX=330879 GN=opsB PE=3 SV=1	GO:0031505:fungal-type cell wall organization;GO:0009405:pathogenesis;GO:0030163:protein catabolic process;GO:0006508:proteolysis;	GO:0031225:anchored component of membrane;GO:0005576:extracellular region;GO:0009277:fungal-type cell wall;GO:0005886:plasma membrane;	GO:0004190:aspartic-type endopeptidase activity;	--	--	--	gnl|CDD|229281	KOG1339, KOG1339, KOG1339, Aspartyl protease [Posttranslational modification, protein turnover, chaperones].
DN12816_c0_g1_i1	1712	0.0333333	0.713333	10.6998	2.21485	1.14721	Up	6.40194e-05	0.00130901	--	--	--	--	--	--	--	--	--	--	--	--	--
DN15832_c0_g1_i2	3012	0.31	1.35667	46.629	2.2034	1.13973	Up	0.000116331	0.00218577	RSL66475.1	hypothetical protein CEP53_003358 [Fusarium sp. AF-6]	--	--	--	--	--	--	--	--	--	--	--
DN11662_c0_g1_i1	883	0.213333	1.89667	12.8587	2.20153	1.13851	Up	0.000125633	0.0023447	OBS17106.1	hypothetical protein FPOA_12383 [Fusarium poae]	sp|P10978|POLX_TOBAC	P10978	Retrovirus-related Pol polyprotein from transposon TNT 1-94 OS=Nicotiana tabacum OX=4097 PE=2 SV=1	GO:0015074:DNA integration;	GO:0000943:retrotransposon nucleocapsid;	GO:0004190:aspartic-type endopeptidase activity;GO:0004519:endonuclease activity;GO:0003676:nucleic acid binding;GO:0003964:RNA-directed DNA polymerase activity;GO:0008270:zinc ion binding;	--	--	--	--	--
DN33320_c1_g1_i1	1662	13.8967	35.1833	699.228	2.19805	1.13622	Up	2.72903e-19	5.19788e-17	RSL85638.1	hypothetical protein CEP51_003229 [Fusarium sp. AF-3]	sp|Q9NZW4|DSPP_HUMAN	Q9NZW4	Dentin sialophosphoprotein OS=Homo sapiens OX=9606 GN=DSPP PE=1 SV=2	GO:0031214:biomineral tissue development;GO:0097187:dentinogenesis;GO:0030198:extracellular matrix organization;GO:0007275:multicellular organismal development;GO:0071895:odontoblast differentiation;GO:0001503:ossification;GO:1901329:regulation of odontoblast differentiation;GO:0001501:skeletal system development;	GO:0005737:cytoplasm;GO:0031012:extracellular matrix;GO:0005576:extracellular region;GO:0005634:nucleus;	GO:0005509:calcium ion binding;GO:0005518:collagen binding;GO:0005201:extracellular matrix structural constituent;	--	--	--	gnl|CDD|229245	KOG1303, KOG1303, KOG1303, Amino acid transporters [Amino acid transport and metabolism].
DN15192_c1_g1_i1	2336	1.25333	3.57	101.846	2.19714	1.13562	Up	4.87155e-07	1.98634e-05	RSL49920.1	hypothetical protein CEP53_008989 [Fusarium sp. AF-6]	sp|Q6MW04|MED19_NEUCR	Q6MW04	Mediator of RNA polymerase II transcription subunit 19 OS=Neurospora crassa (strain ATCC 24698 / 74-OR23-1A / CBS 708.71 / DSM 1257 / FGSC 987) OX=367110 GN=rox3 PE=3 SV=4	GO:0006357:regulation of transcription from RNA polymerase II promoter;	GO:0016592:mediator complex;	GO:0003712:transcription cofactor activity;	--	--	--	--	--
DN10321_c0_g1_i1	1229	1.00333	3.36667	42.5264	2.19567	1.13466	Up	2.71501e-05	0.000649734	RSL65073.1	hypothetical protein CEP53_003829 [Fusarium sp. AF-6]	--	--	--	--	--	--	--	--	--	--	--
DN25561_c0_g1_i1	1246	66.1167	165.557	2311.12	2.1941	1.13363	Up	3.15505e-25	7.43522e-23	RSL64945.1	hypothetical protein CEP54_004446 [Fusarium sp. AF-8]	--	--	--	--	--	--	--	--	--	gnl|CDD|229145	KOG1203, KOG1203, KOG1203, Predicted dehydrogenase [Carbohydrate transport and metabolism].
DN19990_c0_g1_i1	823	0.03	1.62333	8.98916	2.19027	1.13111	Up	5.56983e-05	0.00116281	RKP28200.1	60S ribosomal protein L2 [Syncephalis pseudoplumigaleata]	sp|Q3T0S6|RL8_BOVIN	Q3T0S6	60S ribosomal protein L8 OS=Bos taurus OX=9913 GN=RPL8 PE=2 SV=3	GO:0002181:cytoplasmic translation;	GO:0022625:cytosolic large ribosomal subunit;GO:0045202:synapse;	GO:0019843:rRNA binding;GO:0003735:structural constituent of ribosome;	K02938	large subunit ribosomal protein L8e	ko03010 Ribosome;	gnl|CDD|230248	KOG2309, KOG2309, KOG2309, 60s ribosomal protein L2/L8 [Translation, ribosomal structure and biogenesis].
DN18670_c0_g1_i1	1564	1.62667	5.04	87.96	2.18702	1.12896	Up	8.75744e-06	0.000252645	XP_025589948.1	uncharacterized protein FVRRES_02743 [Fusarium venenatum]	sp|Q54QI4|HGD_DICDI	Q54QI4	Homogentisate 1,2-dioxygenase OS=Dictyostelium discoideum OX=44689 GN=hgd PE=2 SV=1	GO:0006559:L-phenylalanine catabolic process;GO:0006572:tyrosine catabolic process;	-	GO:0004411:homogentisate 1,2-dioxygenase activity;GO:0046872:metal ion binding;	K00451	homogentisate 1,2-dioxygenase	ko00350 Tyrosine metabolism;ko01100 Metabolic pathways;	gnl|CDD|229359	KOG1417, KOG1417, KOG1417, Homogentisate 1,2-dioxygenase [Amino acid transport and metabolism].
DN38562_c0_g1_i1	1720	2.52667	6.79	138.279	2.18672	1.12877	Up	3.76055e-09	2.45118e-07	RSL79352.1	hypothetical protein CEP51_007426 [Fusarium sp. AF-3]	sp|A0A142C7A5|PHNG_PENHR	A0A142C7A5	Oxidoreductase phnG OS=Penicillium herquei OX=69774 GN=phnG PE=3 SV=1	-	-	GO:0016491:oxidoreductase activity;	--	--	--	gnl|CDD|230434	KOG2495, KOG2495, KOG2495, NADH-dehydrogenase (ubiquinone) [Energy production and conversion].
DN33309_c0_g1_i1	5985	1.57333	3.96	325.467	2.17623	1.12183	Up	6.52963e-16	9.76214e-14	KIL95427.1	hypothetical protein FAVG1_00164 [Fusarium avenaceum]	sp|Q5UPH0|YL100_MIMIV	Q5UPH0	Putative ankyrin repeat protein L100 OS=Acanthamoeba polyphaga mimivirus OX=212035 GN=MIMI_L100 PE=4 SV=1	--	--	--	--	--	--	gnl|CDD|232107	KOG4177, KOG4177, KOG4177, Ankyrin [Cell wall/membrane/envelope biogenesis].
DN30539_c0_g1_i1	1517	1.18667	3.77667	63.0614	2.176	1.12168	Up	2.01782e-05	0.000510105	RSL56986.1	hypothetical protein CEP54_008520 [Fusarium sp. AF-8]	sp|Q8NKC0|ASPG3_SCHPO	Q8NKC0	Probable L-asparaginase 3 OS=Schizosaccharomyces pombe (strain 972 / ATCC 24843) OX=284812 GN=SPBPB21E7.09 PE=3 SV=1	GO:0006530:asparagine catabolic process;GO:0006531:aspartate metabolic process;	GO:0009986:cell surface;GO:0005618:cell wall;GO:0005576:extracellular region;GO:0042597:periplasmic space;	GO:0004067:asparaginase activity;	--	--	--	gnl|CDD|228452	KOG0503, KOG0503, KOG0503, Asparaginase [Amino acid transport and metabolism].
DN36737_c0_g1_i1	3040	2.23	5.77667	227.868	2.17097	1.11834	Up	3.20308e-11	2.98897e-09	RSL76881.1	hypothetical protein CEP51_009572 [Fusarium sp. AF-3]	--	--	--	--	--	--	--	--	--	gnl|CDD|230292	KOG2353, KOG2353, KOG2353, L-type voltage-dependent Ca2+ channel, alpha2/delta subunit [Inorganic ion transport and metabolism, Signal transduction mechanisms].
DN10588_c0_g1_i1	1942	0.23	1.10333	22.7028	2.16715	1.1158	Up	0.000187163	0.00323389	RSL67485.1	hypothetical protein CEP54_003270 [Fusarium sp. AF-8]	--	--	--	--	--	--	--	--	--	gnl|CDD|230072	KOG2133, KOG2133, KOG2133, Transcriptional corepressor Atrophin-1/DRPLA [General function prediction only].
DN33478_c0_g1_i1	2570	9.17333	22.9133	758.223	2.16652	1.11538	Up	2.21721e-18	3.95233e-16	RSL71911.1	hypothetical protein CEP54_001103 [Fusarium sp. AF-8]	sp|Q5RDB8|NIPA3_PONAB	Q5RDB8	Magnesium transporter NIPA3 OS=Pongo abelii OX=9601 GN=NIPAL1 PE=2 SV=1	-	GO:0016021:integral component of membrane;	GO:0015095:magnesium ion transmembrane transporter activity;	--	--	--	gnl|CDD|230861	KOG2922, KOG2922, KOG2922, Uncharacterized conserved protein [Function unknown].
DN16683_c0_g1_i1	3362	0.366667	1.28333	52.0093	2.16337	1.11328	Up	7.66933e-05	0.00152771	RSL60791.1	hypothetical protein CEP54_006606 [Fusarium sp. AF-8]	--	--	--	--	--	--	--	--	--	gnl|CDD|229751	KOG1812, KOG1812, KOG1812, Predicted E3 ubiquitin ligase [Posttranslational modification, protein turnover, chaperones].
DN3282_c0_g1_i1	2174	1.03667	3.41333	86.7022	2.15935	1.1106	Up	4.50074e-05	0.000977826	RSL41479.1	hypothetical protein CEP53_012733 [Fusarium sp. AF-6]	sp|B2KWH9|OXR1_AJECA	B2KWH9	Oxidoreductase OXR1 OS=Ajellomyces capsulatus OX=5037 GN=OXR1 PE=2 SV=1	-	-	GO:0016491:oxidoreductase activity;	--	--	--	gnl|CDD|229278	KOG1336, KOG1336, KOG1336, Monodehydroascorbate/ferredoxin reductase [General function prediction only].
DN14989_c0_g1_i1	1155	0	1.17	10.2986	2.15824	1.10986	Up	5.21017e-05	0.00110768	RSL68196.1	hypothetical protein CEP53_002682 [Fusarium sp. AF-6]	--	--	--	--	--	--	--	--	--	gnl|CDD|230323	KOG2384, KOG2384, KOG2384, Major histocompatibility complex protein BAT4, contains G-patch and ankyrin domains [General function prediction only].
DN18090_c1_g1_i1	2481	31.39	77.6333	2474.72	2.15675	1.10886	Up	1.32756e-18	2.39719e-16	RSL56556.1	hypothetical protein CEP54_008765 [Fusarium sp. AF-8]	sp|Q92206|ERG1_CANAL	Q92206	Squalene monooxygenase OS=Candida albicans (strain SC5314 / ATCC MYA-2876) OX=237561 GN=ERG1 PE=3 SV=1	GO:0036187:cell growth mode switching, budding to filamentous;GO:0035690:cellular response to drug;GO:0009267:cellular response to starvation;GO:0006696:ergosterol biosynthetic process;GO:0030447:filamentous growth;GO:0036180:filamentous growth of a population of unicellular organisms in response to biotic stimulus;GO:0036171:filamentous growth of a population of unicellular organisms in response…	GO:0005789:endoplasmic reticulum membrane;GO:0016021:integral component of membrane;GO:0005886:plasma membrane;	GO:0050660:flavin adenine dinucleotide binding;GO:0004506:squalene monooxygenase activity;	K00511	squalene monooxygenase	ko00100 Steroid biosynthesis;ko00909 Sesquiterpenoid and triterpenoid biosynthesis;ko01100 Metabolic pathways;ko01110 Biosynthesis of secondary metabolites;ko01130 Biosynthesis of antibiotics;	gnl|CDD|229240	KOG1298, KOG1298, KOG1298, Squalene monooxygenase [Lipid transport and metabolism].
DN16270_c0_g1_i2	2686	0.96	2.81	93.1295	2.1505	1.10467	Up	5.76224e-06	0.000174549	RSL46657.1	hypothetical protein CEP54_013749 [Fusarium sp. AF-8]	--	--	--	--	--	--	--	--	--	--	--
DN17910_c0_g1_i1	2988	9.63667	23.5767	928.704	2.14288	1.09955	Up	3.21282e-22	7.19253e-20	RSL78185.1	hypothetical protein CEP51_008426 [Fusarium sp. AF-3]	--	--	--	--	--	--	--	--	--	--	--
DN2958_c0_g1_i1	1888	1.26	3.74333	82.6675	2.14082	1.09816	Up	1.17706e-05	0.000324719	SCO87014.1	uncharacterized protein FRV6_11141 [Fusarium oxysporum]	--	--	--	--	--	--	--	--	--	--	--
DN12954_c1_g1_i1	1864	1.05	3.14667	68.4224	2.13553	1.09459	Up	1.6156e-05	0.000420661	RSL79846.1	hypothetical protein CEP51_007042 [Fusarium sp. AF-3]	--	--	--	--	--	--	--	--	--	--	--
DN15644_c0_g1_i2	1536	0.16	1.29667	18.2968	2.13325	1.09305	Up	0.000215704	0.00362216	KXH37816.1	Cullin family protein [Colletotrichum simmondsii]	sp|Q8NK13|SKP1_NEUCR	Q8NK13	E3 ubiquitin ligase complex SCF subunit scon-3 OS=Neurospora crassa (strain ATCC 24698 / 74-OR23-1A / CBS 708.71 / DSM 1257 / FGSC 987) OX=367110 GN=scon-3 PE=1 SV=1	GO:0045841:negative regulation of mitotic metaphase/anaphase transition;GO:0060542:regulation of strand invasion;GO:0031146:SCF-dependent proteasomal ubiquitin-dependent protein catabolic process;	GO:0043224:nuclear SCF ubiquitin ligase complex;GO:0043291:RAVE complex;GO:0017117:single-stranded DNA-dependent ATP-dependent DNA helicase complex;	GO:0061630:ubiquitin protein ligase activity;	--	--	--	gnl|CDD|229663	KOG1724, KOG1724, KOG1724, SCF ubiquitin ligase, Skp1 component [Posttranslational modification, protein turnover, chaperones].
DN16700_c1_g1_i1	2772	0.19	0.84	26.1767	2.1325	1.09254	Up	0.000243673	0.00400917	RDW57731.1	hypothetical protein BP5796_12532 [Coleophoma crateriformis]	--	--	--	--	--	--	--	--	--	--	--
DN17508_c0_g1_i2	2322	0.453333	1.77333	46.4978	2.13229	1.0924	Up	0.000197709	0.00338124	RSL64168.1	hypothetical protein CEP51_013189 [Fusarium sp. AF-3]	sp|P46822|KLC_CAEEL	P46822	Kinesin light chain OS=Caenorhabditis elegans OX=6239 GN=klc-2 PE=1 SV=2	GO:0048675:axon extension;GO:0051295:establishment of meiotic spindle localization;GO:0040011:locomotion;GO:0002119:nematode larval development;GO:0030473:nuclear migration along microtubule;GO:0040038:polar body extrusion after meiotic divisions;GO:0048489:synaptic vesicle transport;	GO:0005737:cytoplasm;GO:0016938:kinesin I complex;GO:0005874:microtubule;GO:0005635:nuclear envelope;GO:0045202:synapse;	GO:0019894:kinesin binding;GO:0003777:microtubule motor activity;	--	--	--	gnl|CDD|229779	KOG1840, KOG1840, KOG1840, Kinesin light chain [Cytoskeleton].
DN17228_c0_g1_i1	2146	0.6	1.90333	47.8673	2.12299	1.08609	Up	5.77206e-05	0.00119961	RSL84322.1	hypothetical protein CEP52_016472 [Fusarium sp. AF-4]	--	--	--	--	--	--	--	--	--	--	--
DN33541_c0_g1_i1	1856	0.633333	2.22	46.1636	2.12139	1.08501	Up	0.000133712	0.00246242	RSL96737.1	hypothetical protein CDV31_013341 [Fusarium ambrosium]	sp|Q54DY9|BCS1B_DICDI	Q54DY9	Probable mitochondrial chaperone BCS1-B OS=Dictyostelium discoideum OX=44689 GN=bcsl1b PE=3 SV=1	GO:0051131:chaperone-mediated protein complex assembly;GO:0034551:mitochondrial respiratory chain complex III assembly;	GO:0016021:integral component of membrane;GO:0005743:mitochondrial inner membrane;GO:0005739:mitochondrion;	GO:0005524:ATP binding;GO:0008320:protein transmembrane transporter activity;	--	--	--	gnl|CDD|228690	KOG0743, KOG0743, KOG0743, AAA+-type ATPase [Posttranslational modification, protein turnover, chaperones].
DN36999_c0_g1_i1	1057	0.1	1.23	10.4343	2.1185	1.08304	Up	0.000195875	0.00335813	PKC15759.1	WD40 repeat-like protein [Rhizophagus irregularis]	sp|Q4R7Y4|GBLP_MACFA	Q4R7Y4	Guanine nucleotide-binding protein subunit beta-2-like 1 OS=Macaca fascicularis OX=9541 GN=GNB2L1 PE=2 SV=3	GO:0006915:apoptotic process;GO:0007049:cell cycle;GO:0071363:cellular response to growth factor stimulus;GO:0007369:gastrulation;GO:0030308:negative regulation of cell growth;GO:0050765:negative regulation of phagocytosis;GO:0030178:negative regulation of Wnt signaling pathway;GO:0043065:positive regulation of apoptotic process;GO:0030335:positive regulation of cell migration;GO:2000543:positive…	GO:0005737:cytoplasm;GO:0030425:dendrite;GO:0030496:midbody;GO:0043025:neuronal cell body;GO:0005634:nucleus;GO:0043204:perikaryon;GO:0048471:perinuclear region of cytoplasm;GO:0001891:phagocytic cup;GO:0005840:ribosome;	GO:0005080:protein kinase C binding;GO:0030292:protein tyrosine kinase inhibitor activity;GO:0030971:receptor tyrosine kinase binding;GO:0042169:SH2 domain binding;	--	--	--	gnl|CDD|228228	KOG0279, KOG0279, KOG0279, G protein beta subunit-like protein [Signal transduction mechanisms].
DN34710_c0_g1_i1	2250	1.80667	4.69333	131.917	2.11838	1.08296	Up	2.69077e-08	1.46142e-06	--	--	--	--	--	--	--	--	--	--	--	--	--
DN14723_c0_g1_i3	2119	0.6	2.12667	51.321	2.11657	1.08173	Up	0.00015938	0.00283816	RSL60323.1	hypothetical protein CEP54_006820 [Fusarium sp. AF-8]	sp|Q9JKB1|UCHL3_MOUSE	Q9JKB1	Ubiquitin carboxyl-terminal hydrolase isozyme L3 OS=Mus musculus OX=10090 GN=Uchl3 PE=1 SV=2	GO:0007628:adult walking behavior;GO:0032869:cellular response to insulin stimulus;GO:0042755:eating behavior;GO:0045600:positive regulation of fat cell differentiation;GO:0030163:protein catabolic process;GO:0016579:protein deubiquitination;GO:0060041:retina development in camera-type eye;GO:0006511:ubiquitin-dependent protein catabolic process;	GO:0005737:cytoplasm;GO:0005829:cytosol;GO:0005634:nucleus;	GO:0008233:peptidase activity;GO:0004843:ubiquitin-specific protease activity;GO:0043130:ubiquitin binding;	--	--	--	gnl|CDD|229357	KOG1415, KOG1415, KOG1415, Ubiquitin C-terminal hydrolase UCHL1 [Posttranslational modification, protein turnover, chaperones].
DN11600_c0_g1_i2	1426	0.0133333	0.713333	8.34371	2.11627	1.08152	Up	0.000102344	0.00194793	CDS05316.1	hypothetical protein LRAMOSA07845 [Lichtheimia ramosa]	sp|P09867|ROA1_BOVIN	P09867	Heterogeneous nuclear ribonucleoprotein A1 OS=Bos taurus OX=9913 GN=HNRNPA1 PE=1 SV=2	GO:1903936:cellular response to sodium arsenite;GO:0006397:mRNA processing;GO:0051028:mRNA transport;GO:0008380:RNA splicing;	GO:0005737:cytoplasm;GO:0005634:nucleus;GO:0005681:spliceosomal complex;	GO:0035198:miRNA binding;GO:0003729:mRNA binding;GO:0003723:RNA binding;	K12741	heterogeneous nuclear ribonucleoprotein A1/A3	ko03040 Spliceosome;	gnl|CDD|232134	KOG4205, KOG4205, KOG4205, RNA-binding protein musashi/mRNA cleavage and polyadenylation factor I complex, subunit HRP1 [RNA processing and modification].
DN17241_c0_g2_i4	1102	0	0.956667	7.89209	2.11154	1.0783	Up	8.20697e-05	0.00161858	RSM06280.1	hypothetical protein CDV31_009217 [Fusarium ambrosium]	--	--	--	--	--	--	--	--	--	--	--
DN29766_c0_g1_i1	1078	30.07	72.32	843.941	2.10746	1.07551	Up	4.04425e-23	9.37189e-21	RSL61286.1	hypothetical protein CEP54_006282 [Fusarium sp. AF-8]	--	--	--	--	--	--	--	--	--	--	--
DN22189_c0_g1_i1	1137	2.92667	8.40333	99.8105	2.1072	1.07533	Up	1.08689e-05	0.000304679	RKK90153.1	L-xylulose reductase [Fusarium oxysporum]	sp|G0RH19|LXR3_HYPJQ	G0RH19	L-xylulose reductase OS=Hypocrea jecorina (strain QM6a) OX=431241 GN=lxr3 PE=1 SV=1	GO:0019569:L-arabinose catabolic process to xylulose 5-phosphate;	-	GO:0044105:L-xylulose reductase (NAD+) activity;GO:0050038:L-xylulose reductase (NADP+) activity;	--	--	--	gnl|CDD|228672	KOG0725, KOG0725, KOG0725, Reductases with broad range of substrate specificities [General function prediction only].
DN15443_c1_g1_i2	3101	1.85333	4.63	188.559	2.09881	1.06957	Up	5.17668e-10	3.95693e-08	RSL64985.1	hypothetical protein CEP54_004473 [Fusarium sp. AF-8]	sp|Q9Y884|SKH1_SCHPO	Q9Y884	MAP kinase kinase skh1/pek1 OS=Schizosaccharomyces pombe (strain 972 / ATCC 24843) OX=284812 GN=skh1 PE=3 SV=1	GO:0032147:activation of protein kinase activity;GO:0000165:MAPK cascade;GO:0050850:positive regulation of calcium-mediated signaling;GO:1903340:positive regulation of cell wall organization or biogenesis;GO:0023014:signal transduction by protein phosphorylation;GO:0031098:stress-activated protein kinase signaling cascade;	GO:0005737:cytoplasm;GO:0005829:cytosol;GO:0000935:barrier septum;GO:0005634:nucleus;	GO:0005524:ATP binding;GO:0004708:MAP kinase kinase activity;GO:0004674:protein serine/threonine kinase activity;GO:0004713:protein tyrosine kinase activity;	--	--	--	gnl|CDD|228529	KOG0581, KOG0581, KOG0581, Mitogen-activated protein kinase kinase (MAP2K) [Signal transduction mechanisms].
DN12059_c0_g1_i1	699	0.116667	2.13333	9.4912	2.09636	1.06789	Up	0.000176396	0.00308892	AAN39296.1	cyclophilin A [Beauveria bassiana]	sp|P62938|PPIA_CHLAE	P62938	Peptidyl-prolyl cis-trans isomerase A OS=Chlorocebus aethiops OX=9534 GN=PPIA PE=1 SV=2	GO:0006457:protein folding;GO:0000413:protein peptidyl-prolyl isomerization;GO:0045069:regulation of viral genome replication;	GO:0005829:cytosol;GO:0005576:extracellular region;GO:0005634:nucleus;	GO:0016018:cyclosporin A binding;GO:0003755:peptidyl-prolyl cis-trans isomerase activity;	--	--	--	gnl|CDD|228811	KOG0865, KOG0865, KOG0865, Cyclophilin type peptidyl-prolyl cis-trans isomerase [Posttranslational modification, protein turnover, chaperones].
DN14335_c1_g1_i1	1689	1.06333	3.09	60.1215	2.09368	1.06604	Up	2.56813e-05	0.000620996	RSL65767.1	hypothetical protein CEP51_012938 [Fusarium sp. AF-3]	sp|B3LJA1|RSB1_YEAS1	B3LJA1	Sphingoid long-chain base transporter RSB1 OS=Saccharomyces cerevisiae (strain RM11-1a) OX=285006 GN=RSB1 PE=3 SV=2	GO:0006869:lipid transport;	GO:0016021:integral component of membrane;GO:0005886:plasma membrane;	-	--	--	--	--	--
DN17100_c0_g1_i2	1232	0.05	0.94	9.44865	2.09327	1.06576	Up	0.000178064	0.00311146	--	--	sp|P06748|NPM_HUMAN	P06748	Nucleophosmin OS=Homo sapiens OX=9606 GN=NPM1 PE=1 SV=2	GO:0007569:cell aging;GO:0034644:cellular response to UV;GO:0034080:CENP-A containing nucleosome assembly;GO:0007098:centrosome cycle;GO:0006338:chromatin remodeling;GO:0006281:DNA repair;GO:0006886:intracellular protein transport;GO:0043066:negative regulation of apoptotic process;GO:0008285:negative regulation of cell proliferation;GO:0010826:negative regulation of centrosome duplication;GO:004…	GO:0005813:centrosome;GO:0005737:cytoplasm;GO:0005829:cytosol;GO:0005925:focal adhesion;GO:0016020:membrane;GO:0005730:nucleolus;GO:0005654:nucleoplasm;GO:0005634:nucleus;GO:0032991:macromolecular complex;GO:0032993:protein-DNA complex;GO:0031616:spindle pole centrosome;	GO:0033613:activating transcription factor binding;GO:0003682:chromatin binding;GO:0001047:core promoter binding;GO:0042393:histone binding;GO:0051059:NF-kappaB binding;GO:0046982:protein heterodimerization activity;GO:0042803:protein homodimerization activity;GO:0019901:protein kinase binding;GO:0004860:protein kinase inhibitor activity;GO:0043023:ribosomal large subunit binding;GO:0043024:ribos…	--	--	--	--	--
DN18205_c0_g1_i1	2810	1.47	4.02	142.683	2.09089	1.06411	Up	5.27891e-06	0.000163052	RSL44284.1	hypothetical protein CEP51_016245 [Fusarium sp. AF-3]	sp|P53388|DIP5_YEAST	P53388	Dicarboxylic amino acid permease OS=Saccharomyces cerevisiae (strain ATCC 204508 / S288c) OX=559292 GN=DIP5 PE=1 SV=1	GO:0003333:amino acid transmembrane transport;GO:0006865:amino acid transport;	GO:0071944:cell periphery;GO:0000324:fungal-type vacuole;GO:0000329:fungal-type vacuole membrane;GO:0016021:integral component of membrane;GO:0005886:plasma membrane;	GO:0015171:amino acid transmembrane transporter activity;GO:0005310:dicarboxylic acid transmembrane transporter activity;	--	--	--	gnl|CDD|229228	KOG1286, KOG1286, KOG1286, Amino acid transporters [Amino acid transport and metabolism].
DN16130_c0_g3_i1	1186	4.61	12.27	158.035	2.08788	1.06204	Up	9.66245e-07	3.69084e-05	--	--	--	--	--	--	--	--	--	--	--	--	--
DN15331_c0_g1_i1	997	0.02	1.14333	8.37616	2.0877	1.06192	Up	0.000127083	0.00236858	ACF40606.1	NADH dehydrogenase subunit 2, partial (mitochondrion) [Amorphotheca resinae]	sp|P03891|NU2M_HUMAN	P03891	NADH-ubiquinone oxidoreductase chain 2 OS=Homo sapiens OX=9606 GN=MT-ND2 PE=1 SV=2	GO:0006120:mitochondrial electron transport, NADH to ubiquinone;GO:0032981:mitochondrial respiratory chain complex I assembly;GO:0072593:reactive oxygen species metabolic process;	GO:0016021:integral component of membrane;GO:0005743:mitochondrial inner membrane;GO:0005747:mitochondrial respiratory chain complex I;GO:0014069:postsynaptic density;	GO:0035255:ionotropic glutamate receptor binding;GO:0008137:NADH dehydrogenase (ubiquinone) activity;GO:0019901:protein kinase binding;	K03879	NADH-ubiquinone oxidoreductase chain 2	ko00190 Oxidative phosphorylation;ko01100 Metabolic pathways;	gnl|CDD|232595	KOG4668, KOG4668, KOG4668, NADH dehydrogenase subunits 2, 5, and related proteins [Energy production and conversion].
DN15407_c0_g1_i2	2199	0.05	0.706667	14.5663	2.08589	1.06067	Up	0.000209501	0.00353079	KYK57843.1	hypothetical protein DCS_04856 [Drechmeria coniospora]	sp|P62498|ERF1_XENTR	P62498	Eukaryotic peptide chain release factor subunit 1 OS=Xenopus tropicalis OX=8364 GN=etf1 PE=2 SV=1	GO:0002184:cytoplasmic translational termination;GO:0000184:nuclear-transcribed mRNA catabolic process, nonsense-mediated decay;	GO:0005737:cytoplasm;GO:0005829:cytosol;GO:0018444:translation release factor complex;	GO:0016149:translation release factor activity, codon specific;GO:0008079:translation termination factor activity;	K03265	peptide chain release factor subunit 1	ko03015 mRNA surveillance pathway;	gnl|CDD|228635	KOG0688, KOG0688, KOG0688, Peptide chain release factor 1 (eRF1) [Translation, ribosomal structure and biogenesis].
DN15621_c1_g1_i1	2071	0	0.526667	9.4318	2.08556	1.06043	Up	9.47432e-05	0.00182201	KPM38575.1	hypothetical protein AK830_g7980 [Neonectria ditissima]	--	--	--	--	--	--	--	--	--	--	--
DN37320_c0_g1_i1	1794	24.0433	103.153	1964.99	2.08328	1.05886	Up	0.000396054	0.00594038	SCO07433.1	probable sterol delta 5,6-desaturase [Fusarium fujikuroi]	sp|Q7SBB6|ERG3_NEUCR	Q7SBB6	Probable Delta(7)-sterol 5(6)-desaturase OS=Neurospora crassa (strain ATCC 24698 / 74-OR23-1A / CBS 708.71 / DSM 1257 / FGSC 987) OX=367110 GN=NCU06207 PE=3 SV=1	GO:0016126:sterol biosynthetic process;	GO:0005789:endoplasmic reticulum membrane;GO:0016021:integral component of membrane;	GO:0000248:C-5 sterol desaturase activity;GO:0005506:iron ion binding;	K00227	Delta7-sterol 5-desaturase	ko00100 Steroid biosynthesis;ko01100 Metabolic pathways;ko01110 Biosynthesis of secondary metabolites;ko01130 Biosynthesis of antibiotics;	gnl|CDD|228818	KOG0872, KOG0872, KOG0872, Sterol C5 desaturase [Lipid transport and metabolism].
DN26133_c0_g1_i1	941	47.3433	113.373	1096.53	2.08066	1.05704	Up	6.45449e-18	1.04353e-15	PNY25338.1	Uncharacterized protein TCAP_04725 [Tolypocladium capitatum]	--	--	--	--	--	--	--	--	--	--	--
DN15507_c0_g1_i1	1884	0.23	1.03	20.6059	2.07873	1.0557	Up	0.000417551	0.00618937	RSL80769.1	hypothetical protein CEP51_006335 [Fusarium sp. AF-3]	--	--	--	--	--	--	--	--	--	--	--
DN14162_c0_g1_i2	2400	0.803333	2.55333	73.2979	2.07569	1.05359	Up	0.000121877	0.0022838	RKK76733.1	hypothetical protein BFJ69_g6682 [Fusarium oxysporum]	sp|Q0CJ56|ATF_ASPTN	Q0CJ56	Terreic acid cluster-specific transcription factor atF OS=Aspergillus terreus (strain NIH 2624 / FGSC A1156) OX=341663 GN=atF PE=3 SV=1	GO:0006351:transcription, DNA-templated;	GO:0005634:nucleus;	GO:0003677:DNA binding;GO:0000981:sequence-specific DNA binding RNA polymerase II transcription factor activity;GO:0008270:zinc ion binding;	--	--	--	--	--
DN17499_c0_g1_i12	2089	0.0433333	0.63	12.2581	2.07559	1.05352	Up	0.000230801	0.0038203	RSM06197.1	hypothetical protein CEP52_005810 [Fusarium sp. AF-4]	sp|P52960|PIP2_YEAST	P52960	Peroxisome proliferation transcriptional regulator OS=Saccharomyces cerevisiae (strain ATCC 204508 / S288c) OX=559292 GN=PIP2 PE=1 SV=1	GO:0032000:positive regulation of fatty acid beta-oxidation;GO:0045944:positive regulation of transcription from RNA polymerase II promoter;GO:0061429:positive regulation of transcription from RNA polymerase II promoter by oleic acid;	GO:0005634:nucleus;GO:0089716:Pip2-Oaf1 complex;	GO:0001228:RNA polymerase II transcription regulatory region sequence-specific DNA binding transcription factor activity involved in positive regulation of transcription;GO:0000981:sequence-specific DNA binding RNA polymerase II transcription factor activity;GO:0000978:RNA polymerase II core promoter proximal region sequence-specific DNA binding;GO:0008270:zinc ion binding;	--	--	--	--	--
DN5825_c0_g1_i1	7266	3.69667	8.75	897.697	2.07309	1.05178	Up	1.16483e-18	2.13103e-16	RSM05140.1	hypothetical protein CDV31_009700 [Fusarium ambrosium]	sp|P53049|YOR1_YEAST	P53049	Oligomycin resistance ATP-dependent permease YOR1 OS=Saccharomyces cerevisiae (strain ATCC 204508 / S288c) OX=559292 GN=YOR1 PE=1 SV=1	GO:0055085:transmembrane transport;GO:0042908:xenobiotic transport;	GO:0071944:cell periphery;GO:0016021:integral component of membrane;GO:0016020:membrane;GO:0005886:plasma membrane;	GO:0005524:ATP binding;GO:0042626:ATPase activity, coupled to transmembrane movement of substances;GO:0008559:xenobiotic-transporting ATPase activity;	--	--	--	gnl|CDD|228005	KOG0054, KOG0054, KOG0054, Multidrug resistance-associated protein/mitoxantrone resistance protein, ABC superfamily [Secondary metabolites biosynthesis, transport and catabolism].
DN12126_c0_g1_i1	1948	0.83	2.39333	55.314	2.07087	1.05024	Up	3.84393e-05	0.000876165	PNP43453.1	hypothetical protein TGAMA5MH_04911 [Trichoderma gamsii]	--	--	--	--	--	--	--	--	--	--	--
DN26350_c0_g1_i1	2397	9.42667	22.7967	703.422	2.05943	1.04224	Up	5.33114e-11	4.72128e-09	RSL52767.1	hypothetical protein CEP54_010743 [Fusarium sp. AF-8]	sp|Q4WDN4|OPSB_ASPFU	Q4WDN4	Probable aspartic-type endopeptidase opsB OS=Neosartorya fumigata (strain ATCC MYA-4609 / Af293 / CBS 101355 / FGSC A1100) OX=330879 GN=opsB PE=3 SV=1	GO:0031505:fungal-type cell wall organization;GO:0009405:pathogenesis;GO:0030163:protein catabolic process;GO:0006508:proteolysis;	GO:0031225:anchored component of membrane;GO:0005576:extracellular region;GO:0009277:fungal-type cell wall;GO:0005886:plasma membrane;	GO:0004190:aspartic-type endopeptidase activity;	--	--	--	gnl|CDD|229281	KOG1339, KOG1339, KOG1339, Aspartyl protease [Posttranslational modification, protein turnover, chaperones].
DN3026_c0_g1_i1	1089	7.60667	18.74	220.102	2.05709	1.0406	Up	1.93347e-09	1.36462e-07	RSL73974.1	hypothetical protein CEP53_000536 [Fusarium sp. AF-6]	--	--	--	--	--	--	--	--	--	gnl|CDD|231920	KOG3989, KOG3989, KOG3989, Beta-2-glycoprotein I [Extracellular structures].
DN18140_c0_g1_i1	957	22.6867	72.5167	661.414	2.05219	1.03716	Up	0.000203167	0.00344912	RSM18241.1	hypothetical protein CDV31_002967 [Fusarium ambrosium]	--	--	--	--	--	--	--	--	--	--	--
DN16161_c0_g1_i1	1253	0.883333	2.90333	37.7621	2.04945	1.03524	Up	0.000258704	0.00417773	RSL95112.1	hypothetical protein CDV31_014032 [Fusarium ambrosium]	--	--	--	--	--	--	--	--	--	--	--
DN11409_c0_g1_i2	2316	7.70667	18.3233	547.328	2.04838	1.03449	Up	5.38406e-13	6.18677e-11	RSL64330.1	hypothetical protein CEP54_004810 [Fusarium sp. AF-8]	sp|P32793|YSC84_YEAST	P32793	Protein YSC84 OS=Saccharomyces cerevisiae (strain ATCC 204508 / S288c) OX=559292 GN=YSC84 PE=1 SV=2	GO:0051666:actin cortical patch localization;GO:0030036:actin cytoskeleton organization;GO:0051017:actin filament bundle assembly;GO:0007015:actin filament organization;GO:0006897:endocytosis;GO:1900027:regulation of ruffle assembly;	GO:0030479:actin cortical patch;GO:0005829:cytosol;GO:0032587:ruffle membrane;	GO:0051015:actin filament binding;GO:0035091:phosphatidylinositol binding;	--	--	--	gnl|CDD|229782	KOG1843, KOG1843, KOG1843, Uncharacterized conserved protein [Function unknown].
DN15915_c0_g3_i1	1915	0.06	0.74	13.0586	2.0398	1.02843	Up	0.000327752	0.00510882	--	--	--	--	--	--	--	--	--	--	--	--	--
DN21486_c0_g1_i1	2725	3.42	8.25667	294.747	2.03973	1.02838	Up	1.10807e-09	8.10872e-08	RSL72778.1	hypothetical protein CEP54_000613 [Fusarium sp. AF-8]	sp|O51883|HSCA_BUCAP	O51883	Chaperone protein HscA OS=Buchnera aphidicola subsp. Schizaphis graminum (strain Sg) OX=198804 GN=hscA PE=3 SV=2	GO:0016226:iron-sulfur cluster assembly;GO:0006457:protein folding;	-	GO:0005524:ATP binding;GO:0016887:ATPase activity;GO:0051082:unfolded protein binding;	--	--	--	gnl|CDD|228051	KOG0100, KOG0100, KOG0100, Molecular chaperones GRP78/BiP/KAR2, HSP70 superfamily [Posttranslational modification, protein turnover, chaperones].
DN16653_c0_g1_i3	1294	0.0533333	0.906667	9.84889	2.03702	1.02646	Up	0.0002765	0.00443546	RSL70612.1	hypothetical protein CEP54_001762 [Fusarium sp. AF-8]	sp|Q9USL1|YJKA_SCHPO	Q9USL1	Uncharacterized WD repeat-containing protein C18B5.10c OS=Schizosaccharomyces pombe (strain 972 / ATCC 24843) OX=284812 GN=SPCC18B5.10c PE=4 SV=1	GO:0006406:mRNA export from nucleus;	GO:0000445:THO complex part of transcription export complex;GO:0000346:transcription export complex;	-	--	--	--	gnl|CDD|229349	KOG1407, KOG1407, KOG1407, WD40 repeat protein [Function unknown].
DN11890_c0_g1_i1	3517	5.65	13.1367	628.268	2.03423	1.02448	Up	1.77296e-17	2.83347e-15	RSL61120.1	hypothetical protein CEP54_006352 [Fusarium sp. AF-8]	--	--	--	--	--	--	--	--	--	--	--
DN12856_c0_g1_i1	1728	1.73333	4.45	92.3297	2.03167	1.02266	Up	3.19661e-06	0.000106329	RSL94550.1	hypothetical protein CEP52_012573 [Fusarium sp. AF-4]	sp|P40202|CCS1_YEAST	P40202	Superoxide dismutase 1 copper chaperone OS=Saccharomyces cerevisiae (strain ATCC 204508 / S288c) OX=559292 GN=CCS1 PE=1 SV=1	GO:0030001:metal ion transport;GO:0015680:intracellular copper ion transport;GO:0019430:removal of superoxide radicals;	GO:0005737:cytoplasm;GO:0005829:cytosol;GO:0005743:mitochondrial inner membrane;GO:0005758:mitochondrial intermembrane space;GO:0005739:mitochondrion;GO:0005634:nucleus;	GO:0005507:copper ion binding;GO:0016532:superoxide dismutase copper chaperone activity;	--	--	--	gnl|CDD|232583	KOG4656, KOG4656, KOG4656, Copper chaperone for superoxide dismutase [Inorganic ion transport and metabolism].
DN5589_c0_g1_i1	1328	1.86667	5.34	77.7225	2.03131	1.02241	Up	9.12882e-05	0.0017795	RSM00593.1	D-amino-acid oxidase [Fusarium sp. AF-4]	sp|P24552|OXDA_FUSSO	P24552	D-amino-acid oxidase OS=Fusarium solani subsp. pisi OX=70791 PE=1 SV=1	GO:0046416:D-amino acid metabolic process;	GO:0005777:peroxisome;	GO:0003884:D-amino-acid oxidase activity;GO:0071949:FAD binding;	--	--	--	gnl|CDD|231854	KOG3923, KOG3923, KOG3923, D-aspartate oxidase [Amino acid transport and metabolism].
DN26644_c0_g1_i1	1303	2.01333	5.35	77.689	2.03022	1.02164	Up	1.31968e-05	0.000354224	PNY27080.1	Zinc-type alcohol dehydrogenase-like protein [Tolypocladium capitatum]	sp|N4WR35|RED1_COCH4	N4WR35	NADP-dependent oxidoreductase RED1 OS=Cochliobolus heterostrophus (strain C4 / ATCC 48331 / race T) OX=665024 GN=RED1 PE=3 SV=1	-	-	GO:0016491:oxidoreductase activity;	--	--	--	gnl|CDD|229138	KOG1196, KOG1196, KOG1196, Predicted NAD-dependent oxidoreductase [General function prediction only].
DN14685_c0_g1_i1	2255	0.353333	1.20333	31.6241	2.02575	1.01846	Up	0.000394795	0.00593431	RSL86771.1	hypothetical protein CDV31_016355 [Fusarium ambrosium]	--	--	--	--	--	--	--	--	--	--	--
DN17697_c3_g1_i1	504	1.21667	23.77	56.4498	2.02544	1.01824	Up	0.000251159	0.00409392	--	--	--	--	--	--	--	--	--	--	--	--	--
DN18789_c0_g1_i1	1404	2.37667	6.41667	101.688	2.02531	1.01815	Up	3.00861e-05	0.000707814	RSL81051.1	hypothetical protein CEP51_006124 [Fusarium sp. AF-3]	--	--	--	--	--	--	--	--	--	--	--
DN26330_c0_g1_i1	1594	0.0833333	0.8	11.6971	2.02442	1.01751	Up	0.000466954	0.00677011	RKO89772.1	alpha-beta tubulin [Blyttiomyces helicus]	sp|P02554|TBB_PIG	P02554	Tubulin beta chain OS=Sus scrofa OX=9823 PE=1 SV=1	GO:0000226:microtubule cytoskeleton organization;GO:0007017:microtubule-based process;GO:0000278:mitotic cell cycle;GO:0001764:neuron migration;	GO:0005737:cytoplasm;GO:0005874:microtubule;	GO:0005525:GTP binding;GO:0003924:GTPase activity;GO:0005200:structural constituent of cytoskeleton;	K07375	tubulin beta	ko04145 Phagosome;	gnl|CDD|229317	KOG1375, KOG1375, KOG1375, Beta tubulin [Cytoskeleton].
DN8606_c0_g1_i1	2760	1.47667	3.72333	133.178	2.02311	1.01658	Up	1.0448e-06	3.9691e-05	RSL73327.1	hypothetical protein CEP54_000334 [Fusarium sp. AF-8]	--	--	--	--	--	--	--	--	--	--	--
DN33097_c0_g1_i1	1895	1.88333	4.95667	113.904	2.02182	1.01565	Up	1.36939e-05	0.000366154	RBQ70036.1	hypothetical protein FVER14953_02428 [Fusarium verticillioides]	sp|P0CY29|CARP3_CANAL	P0CY29	Candidapepsin-3 OS=Candida albicans (strain SC5314 / ATCC MYA-2876) OX=237561 GN=SAP3 PE=1 SV=1	GO:0044406:adhesion of symbiont to host;GO:0052391:induction by symbiont of defense-related host calcium ion flux;GO:0006807:nitrogen compound metabolic process;GO:0009405:pathogenesis;GO:0030163:protein catabolic process;GO:0019538:protein metabolic process;GO:0006508:proteolysis;GO:0006465:signal peptide processing;	GO:0005576:extracellular region;	GO:0004190:aspartic-type endopeptidase activity;	--	--	--	gnl|CDD|229281	KOG1339, KOG1339, KOG1339, Aspartyl protease [Posttranslational modification, protein turnover, chaperones].
DN875_c1_g1_i1	1372	2.72333	7.39	113.693	2.01578	1.01134	Up	4.20692e-05	0.000932903	--	--	--	--	--	--	--	--	--	--	--	--	--
DN17560_c2_g7_i4	795	4.76667	12.4033	91.1807	2.01272	1.00915	Up	7.55246e-06	0.000223424	RKK76286.1	hypothetical protein BFJ68_g18047 [Fusarium oxysporum]	--	--	--	--	--	--	--	--	--	--	--
DN23103_c0_g1_i1	1153	16.3333	38.0933	490.976	2.00874	1.00629	Up	1.11109e-12	1.23588e-10	RSL46702.1	hypothetical protein CEP53_010236 [Fusarium sp. AF-6]	--	--	--	--	--	--	--	--	--	--	--
DN13630_c0_g1_i1	1192	2.85	7.27	95.2174	2.00684	1.00493	Up	5.5813e-06	0.000170931	RSL41682.1	hypothetical protein CEP53_012613 [Fusarium sp. AF-6]	--	--	--	--	--	--	--	--	--	--	--
DN15704_c0_g1_i2	1852	0	0.48	7.58999	2.00415	1.00299	Up	0.000191227	0.00329469	RSL49997.1	hypothetical protein CEP54_012152 [Fusarium sp. AF-8]	sp|B1J623|TAL_PSEPW	B1J623	Transaldolase OS=Pseudomonas putida (strain W619) OX=390235 GN=tal PE=3 SV=1	GO:0005975:carbohydrate metabolic process;GO:0006098:pentose-phosphate shunt;	GO:0005737:cytoplasm;	GO:0004801:sedoheptulose-7-phosphate:D-glyceraldehyde-3-phosphate glyceronetransferase activity;	--	--	--	gnl|CDD|230711	KOG2772, KOG2772, KOG2772, Transaldolase [Carbohydrate transport and metabolism].
DN3188_c0_g1_i1	2274	5.59333	1.14333	145.523	3.643	-1.86513	Down	1.40652e-13	1.70054e-11	RSL38934.1	hypothetical protein CEP53_014453 [Fusarium sp. AF-6]	--	--	--	--	--	--	--	--	--	--	--
DN29261_c0_g1_i1	4535	11.89	3.3	701.797	3.61758	-1.85502	Down	6.47697e-34	2.00124e-31	RSL65947.1	hypothetical protein CEP54_003988 [Fusarium sp. AF-8]	sp|Q08234|YO075_YEAST	Q08234	Uncharacterized ABC transporter ATP-binding protein/permease YOL075C OS=Saccharomyces cerevisiae (strain ATCC 204508 / S288c) OX=559292 GN=YOL075C PE=1 SV=3	GO:0055085:transmembrane transport;GO:0006810:transport;	GO:0071944:cell periphery;GO:0000329:fungal-type vacuole membrane;GO:0016021:integral component of membrane;	GO:0005524:ATP binding;GO:0042626:ATPase activity, coupled to transmembrane movement of substances;	--	--	--	gnl|CDD|228016	KOG0065, KOG0065, KOG0065, Pleiotropic drug resistance proteins (PDR1-15), ABC superfamily [Secondary metabolites biosynthesis, transport and catabolism].
DN33937_c0_g1_i1	819	91.0367	26.1667	687.211	3.57666	-1.83861	Down	1.10378e-38	3.83674e-36	CEF85882.1	unnamed protein product [Fusarium graminearum]	--	--	--	--	--	--	--	--	--	--	--
DN10947_c0_g1_i1	2035	429.903	113.723	10334.4	3.43525	-1.78042	Down	4.61085e-18	7.724e-16	RFN44649.1	phosphoenolpyruvate carboxykinase [Fusarium sp. FIESC_12]	sp|Q7RVS9|PCKA_NEUCR	Q7RVS9	Phosphoenolpyruvate carboxykinase (ATP) OS=Neurospora crassa (strain ATCC 24698 / 74-OR23-1A / CBS 708.71 / DSM 1257 / FGSC 987) OX=367110 GN=acu-6 PE=3 SV=2	GO:0006094:gluconeogenesis;	GO:0005829:cytosol;	GO:0005524:ATP binding;GO:0004612:phosphoenolpyruvate carboxykinase (ATP) activity;	K01610	phosphoenolpyruvate carboxykinase (ATP)	ko00010 Glycolysis / Gluconeogenesis;ko00020 Citrate cycle (TCA cycle);ko00620 Pyruvate metabolism;ko01100 Metabolic pathways;ko01110 Biosynthesis of secondary metabolites;ko01130 Biosynthesis of antibiotics;ko01200 Carbon metabolism;	--	--
DN22258_c0_g2_i1	867	3.8	0.393333	26.9156	3.29063	-1.71836	Down	8.90008e-09	5.38029e-07	RTE74022.1	Phosphoenolpyruvate carboxykinase (ATP), partial [Fusarium euwallaceae]	sp|Q7RVS9|PCKA_NEUCR	Q7RVS9	Phosphoenolpyruvate carboxykinase (ATP) OS=Neurospora crassa (strain ATCC 24698 / 74-OR23-1A / CBS 708.71 / DSM 1257 / FGSC 987) OX=367110 GN=acu-6 PE=3 SV=2	GO:0006094:gluconeogenesis;	GO:0005829:cytosol;	GO:0005524:ATP binding;GO:0004612:phosphoenolpyruvate carboxykinase (ATP) activity;	K01610	phosphoenolpyruvate carboxykinase (ATP)	ko00010 Glycolysis / Gluconeogenesis;ko00020 Citrate cycle (TCA cycle);ko00620 Pyruvate metabolism;ko01100 Metabolic pathways;ko01110 Biosynthesis of secondary metabolites;ko01130 Biosynthesis of antibiotics;ko01200 Carbon metabolism;	--	--
DN17279_c27_g1_i1	457	966.04	324.123	2504.92	3.27237	-1.71034	Down	1.16702e-84	8.1131e-82	GAT20840.1	NADH-cytochrome b5 reductase [Aspergillus luchuensis]	sp|Q8TGM5|ART3_YEAST	Q8TGM5	Putative uncharacterized protein ART3 OS=Saccharomyces cerevisiae (strain ATCC 204508 / S288c) OX=559292 GN=ART3 PE=5 SV=1	--	--	--	K01986	large subunit ribosomal RNA, 5.8S	ko03008 Ribosome biogenesis in eukaryotes;ko03010 Ribosome;	--	--
DN15162_c0_g1_i2	2260	6.02333	1.69333	166.603	3.11872	-1.64095	Down	6.09421e-13	6.9454e-11	YP_005088109.1	cox1 gene product (mitochondrion) [Fusarium solani]	sp|P20681|COX1_PODAN	P20681	Cytochrome c oxidase subunit 1 OS=Podospora anserina (strain S / ATCC MYA-4624 / DSM 980 / FGSC 10383) OX=515849 GN=COI PE=3 SV=2	GO:0009060:aerobic respiration;GO:0006119:oxidative phosphorylation;	GO:0016021:integral component of membrane;GO:0005743:mitochondrial inner membrane;GO:0045277:respiratory chain complex IV;	GO:0004129:cytochrome-c oxidase activity;GO:0020037:heme binding;GO:0046872:metal ion binding;	K02256	cytochrome c oxidase subunit 1	ko00190 Oxidative phosphorylation;ko01100 Metabolic pathways;	gnl|CDD|232694	KOG4769, KOG4769, KOG4769, Cytochrome c oxidase, subunit I [Energy production and conversion].
DN17279_c39_g9_i1	2797	17182.7	4929.81	607712	3.11245	-1.63805	Down	1.79034e-13	2.12759e-11	OBZ64685.1	hypothetical protein A0H81_15002, partial [Grifola frondosa]	sp|Q8TGM6|TAR1_YEAST	Q8TGM6	Protein TAR1 OS=Saccharomyces cerevisiae (strain ATCC 204508 / S288c) OX=559292 GN=TAR1 PE=2 SV=1	GO:0043457:regulation of cellular respiration;	GO:0005739:mitochondrion;	-	K01982	large subunit ribosomal RNA	ko03008 Ribosome biogenesis in eukaryotes;ko03010 Ribosome;	--	--
DN29365_c0_g1_i1	1426	133.52	45.6533	2221.22	3.10382	-1.63405	Down	2.17263e-47	8.8848e-45	XP_025585721.1	uncharacterized protein FVRRES_06437 [Fusarium venenatum]	--	--	--	--	--	--	--	--	--	--	--
DN17470_c0_g1_i2	2875	0.636667	0.03	19.105	3.09845	-1.63155	Down	4.55433e-08	2.33666e-06	RSL42312.1	hypothetical protein CEP53_012259 [Fusarium sp. AF-6]	--	--	--	--	--	--	--	--	--	--	--
DN16889_c0_g1_i3	1940	1.54	0.17	31.2457	3.07596	-1.62103	Down	6.42552e-08	3.20217e-06	RKK84774.1	hypothetical protein BFJ68_g17335 [Fusarium oxysporum]	--	--	--	--	--	--	--	--	--	--	--
DN10868_c0_g1_i1	1525	379.303	90.82	6346.87	2.95148	-1.56144	Down	9.18639e-09	5.5055e-07	RSL69043.1	hypothetical protein CEP51_012408 [Fusarium sp. AF-3]	--	--	--	--	--	--	--	--	--	--	--
DN16010_c0_g1_i3	5254	1.02333	0.293333	70.904	2.90131	-1.53671	Down	1.98845e-10	1.60741e-08	RSM10532.1	hypothetical protein CDV31_007211 [Fusarium ambrosium]	sp|Q6DIJ5|HM20A_XENTR	Q6DIJ5	High mobility group protein 20A OS=Xenopus tropicalis OX=8364 GN=hmg20a PE=2 SV=1	-	GO:0005634:nucleus;	GO:0003677:DNA binding;	--	--	--	gnl|CDD|228330	KOG0381, KOG0381, KOG0381, HMG box-containing protein [General function prediction only].
DN17413_c0_g2_i1	2919	1.91333	0.513333	70.0481	2.85168	-1.51181	Down	8.606e-09	5.24017e-07	YP_009255485.1	NADH dehydrogenase subunit 5 (mitochondrion) [Nectria cinnabarina]	sp|Q8SHP7|NU5M_HYPJE	Q8SHP7	NADH-ubiquinone oxidoreductase chain 5 OS=Hypocrea jecorina OX=51453 GN=nd5 PE=3 SV=1	GO:0042773:ATP synthesis coupled electron transport;	GO:0016021:integral component of membrane;GO:0005743:mitochondrial inner membrane;GO:0070469:respiratory chain;	GO:0008137:NADH dehydrogenase (ubiquinone) activity;	K03883	NADH-ubiquinone oxidoreductase chain 5	ko00190 Oxidative phosphorylation;ko01100 Metabolic pathways;	gnl|CDD|232595	KOG4668, KOG4668, KOG4668, NADH dehydrogenase subunits 2, 5, and related proteins [Energy production and conversion].
DN21491_c0_g1_i1	3418	209.097	55.1867	9069.88	2.84146	-1.50663	Down	1.81748e-08	1.03144e-06	YP_009364287.1	hypothetical protein (mitochondrion) [Ophiocordyceps sinensis]	--	--	--	--	--	--	K01982	large subunit ribosomal RNA	ko03008 Ribosome biogenesis in eukaryotes;ko03010 Ribosome;	--	--
DN3309_c0_g2_i1	3834	3.65	1.15667	183.764	2.76397	-1.46674	Down	1.97257e-10	1.60389e-08	RSL65414.1	hypothetical protein CEP54_004281 [Fusarium sp. AF-8]	sp|O13921|MSH1_SCHPO	O13921	MutS protein homolog 1 OS=Schizosaccharomyces pombe (strain 972 / ATCC 24843) OX=284812 GN=msh1 PE=3 SV=2	GO:0006298:mismatch repair;GO:0043504:mitochondrial DNA repair;	GO:0032300:mismatch repair complex;GO:0000262:mitochondrial chromosome;GO:0005739:mitochondrion;	GO:0005524:ATP binding;GO:0008094:DNA-dependent ATPase activity;GO:0030983:mismatched DNA binding;	--	--	--	gnl|CDD|228167	KOG0218, KOG0218, KOG0218, Mismatch repair MSH3 [Replication, recombination and repair].
DN11787_c0_g1_i1	1121	5.16667	1.46667	60.9444	2.72291	-1.44515	Down	4.50168e-08	2.3182e-06	--	--	--	--	--	--	--	--	--	--	--	--	--
DN2973_c0_g1_i1	1342	56.5667	21.7567	896.378	2.71525	-1.44109	Down	2.4418e-26	6.06264e-24	RSL48353.1	hypothetical protein CEP54_012966 [Fusarium sp. AF-8]	sp|O34788|BDHA_BACSU	O34788	(R,R)-butanediol dehydrogenase OS=Bacillus subtilis (strain 168) OX=224308 GN=bdhA PE=3 SV=1	-	-	GO:0000721:(R,R)-butanediol dehydrogenase activity;GO:0008270:zinc ion binding;	--	--	--	gnl|CDD|227975	KOG0024, KOG0024, KOG0024, Sorbitol dehydrogenase [Secondary metabolites biosynthesis, transport and catabolism].
DN16951_c1_g1_i1	2908	2.54	0.793333	95.3597	2.68173	-1.42317	Down	1.13199e-08	6.71555e-07	YP_009257662.1	cytochrome c oxidase subunit II (mitochondrion) [Ilyonectria destructans]	sp|P00411|COX2_NEUCR	P00411	Cytochrome c oxidase subunit 2 OS=Neurospora crassa (strain ATCC 24698 / 74-OR23-1A / CBS 708.71 / DSM 1257 / FGSC 987) OX=367110 GN=cox-2 PE=3 SV=2	GO:0042773:ATP synthesis coupled electron transport;GO:0006123:mitochondrial electron transport, cytochrome c to oxygen;	GO:0016021:integral component of membrane;GO:0005743:mitochondrial inner membrane;GO:0070469:respiratory chain;	GO:0005507:copper ion binding;GO:0004129:cytochrome-c oxidase activity;	K02261	cytochrome c oxidase subunit 2	ko00190 Oxidative phosphorylation;ko01100 Metabolic pathways;	gnl|CDD|232692	KOG4767, KOG4767, KOG4767, Cytochrome c oxidase, subunit II, and related proteins [Energy production and conversion].
DN8545_c0_g1_i1	1877	20.1667	7.83667	482.879	2.62874	-1.39437	Down	4.74096e-18	7.84742e-16	RTE69037.1	hypothetical protein BHE90_016586 [Fusarium euwallaceae]	--	--	--	--	--	--	--	--	--	--	--
DN15550_c2_g1_i1	890	2.36	0.276667	17.8288	2.62641	-1.39309	Down	3.37201e-06	0.0001111	YP_005088123.1	atp6 gene product (mitochondrion) [Fusarium solani]	sp|P37212|ATP6_NEUCR	P37212	ATP synthase subunit a OS=Neurospora crassa (strain ATCC 24698 / 74-OR23-1A / CBS 708.71 / DSM 1257 / FGSC 987) OX=367110 GN=atp-6 PE=3 SV=2	GO:0015986:ATP synthesis coupled proton transport;	GO:0016021:integral component of membrane;GO:0005753:mitochondrial proton-transporting ATP synthase complex;GO:0045259:proton-transporting ATP synthase complex;GO:0045263:proton-transporting ATP synthase complex, coupling factor F(o);	GO:0015078:hydrogen ion transmembrane transporter activity;	K02126	F-type H+-transporting ATPase subunit a	ko00190 Oxidative phosphorylation;ko01100 Metabolic pathways;	gnl|CDD|232592	KOG4665, KOG4665, KOG4665, ATP synthase F0 subunit 6 and related proteins [Energy production and conversion].
DN17393_c1_g1_i1	1513	2.79667	0.56	45.7356	2.60871	-1.38334	Down	3.13321e-06	0.000104721	--	--	--	--	--	--	--	--	--	--	--	--	--
DN38209_c0_g1_i1	824	11.0533	3.58	86.0276	2.60864	-1.3833	Down	2.61806e-08	1.43313e-06	RSM06825.1	hypothetical protein CDV31_008922 [Fusarium ambrosium]	sp|C3MAI8|PHS_SINFN	C3MAI8	Putative pterin-4-alpha-carbinolamine dehydratase OS=Sinorhizobium fredii (strain NBRC 101917 / NGR234) OX=394 GN=NGR_c32490 PE=3 SV=1	GO:0006729:tetrahydrobiopterin biosynthetic process;	-	GO:0008124:4-alpha-hydroxytetrahydrobiopterin dehydratase activity;	--	--	--	gnl|CDD|232004	KOG4073, KOG4073, KOG4073, Pterin carbinolamine dehydratase PCBD/dimerization cofactor of HNF1 [Transcription].
DN17484_c0_g1_i3	4838	1.47667	0.526667	98.4942	2.6025	-1.3799	Down	1.42485e-10	1.19344e-08	RSL70490.1	hypothetical protein CEP54_001705 [Fusarium sp. AF-8]	--	--	--	--	--	--	--	--	--	--	--
DN16034_c0_g1_i1	1029	2.15667	0.203333	19.2551	2.59837	-1.37761	Down	3.86969e-06	0.000124547	AAM77704.1	endoglucanase [Fusarium striatum]	sp|Q5BG78|XGEA_EMENI	Q5BG78	Xyloglucan-specific endo-beta-1,4-glucanase A OS=Emericella nidulans (strain FGSC A4 / ATCC 38163 / CBS 112.46 / NRRL 194 / M139) OX=227321 GN=xgeA PE=1 SV=1	GO:0071555:cell wall organization;GO:0000272:polysaccharide catabolic process;GO:0010411:xyloglucan metabolic process;	GO:0005576:extracellular region;	GO:0008810:cellulase activity;GO:0033946:xyloglucan-specific endo-beta-1,4-glucanase activity;	--	--	--	--	--
DN17279_c34_g1_i1	1816	13843.6	3772.25	296224	2.5717	-1.36272	Down	1.32882e-06	4.91379e-05	OHW89538.1	hypothetical protein CSPAE12_11879, partial [Colletotrichum incanum]	--	--	--	--	--	--	K01979	small subunit ribosomal RNA	ko03008 Ribosome biogenesis in eukaryotes;ko03010 Ribosome;	--	--
DN15550_c0_g1_i1	2101	2.94333	0.826667	75.3609	2.5569	-1.35439	Down	1.17486e-06	4.36772e-05	YP_005088125.1	cox3 gene product (mitochondrion) [Fusarium solani]	sp|Q02654|COX3_PODAN	Q02654	Cytochrome c oxidase subunit 3 OS=Podospora anserina (strain S / ATCC MYA-4624 / DSM 980 / FGSC 10383) OX=515849 GN=COIII PE=3 SV=1	GO:0019646:aerobic electron transport chain;	GO:0016021:integral component of membrane;GO:0005743:mitochondrial inner membrane;	GO:0004129:cytochrome-c oxidase activity;	K02262	cytochrome c oxidase subunit 3	ko00190 Oxidative phosphorylation;ko01100 Metabolic pathways;	gnl|CDD|232591	KOG4664, KOG4664, KOG4664, Cytochrome oxidase subunit III and related proteins [Energy production and conversion].
DN3188_c0_g2_i1	2112	85.2533	23.08	2162.13	2.55059	-1.35083	Down	1.78416e-06	6.42667e-05	RSL38934.1	hypothetical protein CEP53_014453 [Fusarium sp. AF-6]	--	--	--	--	--	--	--	--	--	--	--
DN17279_c39_g1_i1	737	17822.6	4447.75	112321	2.53732	-1.3433	Down	3.91335e-06	0.000125372	SCV72918.1	BQ2448_8156 [Microbotryum intermedium]	sp|Q3E811|RRT15_YEAST	Q3E811	Regulator of rDNA transcription protein 15 OS=Saccharomyces cerevisiae (strain ATCC 204508 / S288c) OX=559292 GN=RRT15 PE=3 SV=1	--	--	--	K01982	large subunit ribosomal RNA	ko03008 Ribosome biogenesis in eukaryotes;ko03010 Ribosome;	--	--
DN16436_c0_g5_i1	1250	2.70667	0.636667	35.3232	2.52832	-1.33818	Down	4.81765e-06	0.000150623	RTE73803.1	hypothetical protein BHE90_011763 [Fusarium euwallaceae]	--	--	--	--	--	--	--	--	--	--	--
DN17347_c0_g1_i5	2688	0.463333	0	12.6689	2.5168	-1.33159	Down	2.59167e-06	8.8755e-05	PNP82486.1	hypothetical protein FNYG_04195 [Fusarium nygamai]	sp|Q5ZMH1|SEPT2_CHICK	Q5ZMH1	Septin-2 OS=Gallus gallus OX=9031 GN=SEPT2 PE=2 SV=1	GO:0060271:cilium morphogenesis;GO:0061640:cytoskeleton-dependent cytokinesis;GO:0007224:smoothened signaling pathway;	GO:0060170:ciliary membrane;GO:0032154:cleavage furrow;GO:0005737:cytoplasm;GO:0015630:microtubule cytoskeleton;GO:0030496:midbody;GO:0031105:septin complex;GO:0005940:septin ring;GO:0005819:spindle;	GO:0005525:GTP binding;GO:0003924:GTPase activity;	--	--	--	gnl|CDD|230594	KOG2655, KOG2655, KOG2655, Septin family protein (P-loop GTPase) [Cell cycle control, cell division, chromosome partitioning, Nuclear structure, Intracellular trafficking, secretion, and vesicular transport].
DN29665_c0_g1_i1	1845	257.96	41.2233	5096.66	2.50128	-1.32266	Down	1.05042e-05	0.000295649	RSL79870.1	hypothetical protein CEP51_007021 [Fusarium sp. AF-3]	sp|Q7TTP0|HMP_BORPE	Q7TTP0	Flavohemoprotein OS=Bordetella pertussis (strain Tohama I / ATCC BAA-589 / NCTC 13251) OX=257313 GN=hmp PE=3 SV=1	GO:0051409:response to nitrosative stress;GO:0009636:response to toxic substance;	-	GO:0071949:FAD binding;GO:0020037:heme binding;GO:0046872:metal ion binding;GO:0008941:nitric oxide dioxygenase activity;GO:0019825:oxygen binding;GO:0005344:oxygen transporter activity;	--	--	--	gnl|CDD|231316	KOG3378, KOG3378, KOG3378, Hemoglobin-like flavoprotein [Energy production and conversion].
DN14884_c0_g1_i1	1883	2.02333	0.626667	45.8827	2.46703	-1.30278	Down	1.57433e-06	5.74527e-05	--	--	--	--	--	--	--	--	--	--	--	--	--
DN12378_c0_g1_i1	3695	3.72333	1.48333	191.149	2.45113	-1.29345	Down	2.72761e-11	2.59758e-09	RSL61297.1	hypothetical protein CEP54_006301 [Fusarium sp. AF-8]	--	--	--	--	--	--	--	--	--	--	--
DN11005_c0_g2_i1	924	7.28	2.22667	66.5897	2.43886	-1.28621	Down	3.19335e-06	0.000106329	XP_024747911.1	hypothetical protein BBK36DRAFT_1123115 [Trichoderma citrinoviride]	--	--	--	--	--	--	--	--	--	--	--
DN2371_c0_g1_i1	3981	100.07	44.8667	5769.51	2.433	-1.28273	Down	2.73374e-60	1.31068e-57	RSL41746.1	NAD-specific glutamate dehydrogenase [Fusarium sp. AF-8]	sp|P00365|DHE2_NEUCR	P00365	NAD-specific glutamate dehydrogenase OS=Neurospora crassa (strain ATCC 24698 / 74-OR23-1A / CBS 708.71 / DSM 1257 / FGSC 987) OX=367110 GN=gdh-1 PE=1 SV=4	GO:0019551:glutamate catabolic process to 2-oxoglutarate;	-	GO:0004352:glutamate dehydrogenase (NAD+) activity;	K15371	glutamate dehydrogenase	ko00220 Arginine biosynthesis;ko00250 Alanine, aspartate and glutamate metabolism;ko00430 Taurine and hypotaurine metabolism;ko00910 Nitrogen metabolism;ko01100 Metabolic pathways;	gnl|CDD|230189	KOG2250, KOG2250, KOG2250, Glutamate/leucine/phenylalanine/valine dehydrogenases [Amino acid transport and metabolism].
DN37411_c0_g1_i1	999	363.447	66.6433	3391.15	2.41467	-1.27182	Down	2.26179e-05	0.000561571	KIL96263.1	hypothetical protein FAVG1_01007 [Fusarium avenaceum]	--	--	--	--	--	--	--	--	--	--	--
DN9270_c0_g1_i1	2685	1.46667	0.42	49.544	2.38949	-1.2567	Down	1.18643e-05	0.000326539	RSL92700.1	hypothetical protein CDV31_015036 [Fusarium ambrosium]	sp|P32372|RAD4_SCHPO	P32372	S-M checkpoint control protein rad4 OS=Schizosaccharomyces pombe (strain 972 / ATCC 24843) OX=284812 GN=rad4 PE=1 SV=2	GO:0033314:mitotic DNA replication checkpoint;GO:1902977:mitotic DNA replication preinitiation complex assembly;GO:0007095:mitotic G2 DNA damage checkpoint;GO:0031297:replication fork processing;	GO:0005829:cytosol;GO:0031261:DNA replication preinitiation complex;GO:0072686:mitotic spindle;GO:0044732:mitotic spindle pole body;GO:0000790:nuclear chromatin;GO:0043596:nuclear replication fork;GO:0005634:nucleus;GO:0035861:site of double-strand break;	GO:0060090:binding, bridging;	--	--	--	gnl|CDD|229868	KOG1929, KOG1929, KOG1929, Nucleotide excision repair factor NEF2, RAD4/CUT5 component [Replication, recombination and repair].
DN16617_c0_g2_i1	1075	1.26	0.0433333	11.4943	2.37704	-1.24917	Down	1.24783e-05	0.000337546	--	--	--	--	--	--	--	--	--	--	--	--	--
DN15921_c0_g1_i1	983	4.50333	1.06667	42.7192	2.37036	-1.24511	Down	2.7342e-05	0.000653201	--	--	--	--	--	--	--	--	--	--	--	--	--
DN16682_c0_g1_i1	1528	3.17333	0.9	54.9722	2.34794	-1.2314	Down	2.03196e-05	0.000511819	RSM08705.1	hypothetical protein CDV31_008047 [Fusarium ambrosium]	--	--	--	--	--	--	--	--	--	gnl|CDD|229860	KOG1921, KOG1921, KOG1921, Endonuclease III [Replication, recombination and repair].
DN7748_c0_g2_i1	1097	7.01	2.75333	86.2312	2.33954	-1.22622	Down	1.13817e-07	5.32833e-06	--	--	--	--	--	--	--	--	--	--	--	--	--
DN17666_c0_g1_i1	1566	159.35	74.6733	3235.09	2.33574	-1.22388	Down	2.49032e-61	1.23662e-58	RSL73650.1	hypothetical protein CEP54_000054 [Fusarium sp. AF-8]	--	--	--	--	--	--	--	--	--	--	--
DN37066_c0_g1_i1	1231	149.65	28.1533	1846.01	2.32499	-1.21722	Down	5.00467e-05	0.00107384	RSL42865.1	hypothetical protein CEP53_011977 [Fusarium sp. AF-6]	--	--	--	--	--	--	--	--	--	--	--
DN21574_c0_g1_i1	2653	124.587	57.6167	4647.22	2.31978	-1.21399	Down	7.69338e-27	1.94489e-24	RSL40048.1	hypothetical protein CEP51_016743 [Fusarium sp. AF-3]	sp|O42652|AATC_SCHPO	O42652	Aspartate aminotransferase, cytoplasmic OS=Schizosaccharomyces pombe (strain 972 / ATCC 24843) OX=284812 GN=aat2 PE=3 SV=1	GO:0006103:2-oxoglutarate metabolic process;GO:0006532:aspartate biosynthetic process;GO:0006531:aspartate metabolic process;GO:0006536:glutamate metabolic process;	GO:0005829:cytosol;GO:0005634:nucleus;	GO:0004069:L-aspartate:2-oxoglutarate aminotransferase activity;GO:0030170:pyridoxal phosphate binding;	K14454	aspartate aminotransferase, cytoplasmic	ko00220 Arginine biosynthesis;ko00250 Alanine, aspartate and glutamate metabolism;ko00270 Cysteine and methionine metabolism;ko00330 Arginine and proline metabolism;ko00350 Tyrosine metabolism;ko00360 Phenylalanine metabolism;ko00400 Phenylalanine, tyrosine and tryptophan biosynthesis;ko01100 Metabolic pathways;ko01110 Biosynthesis of secondary metabolites;ko01130 Biosynthesis of antibiotics;ko01…	gnl|CDD|229354	KOG1412, KOG1412, KOG1412, Aspartate aminotransferase/Glutamic oxaloacetic transaminase AAT2/GOT1 [Amino acid transport and metabolism].
DN5041_c0_g1_i1	559	3.35333	0.28	11.2768	2.2889	-1.19466	Down	4.26077e-05	0.000940345	ORY59746.1	aspartate aminotransferase [Pseudomassariella vexata]	sp|P23542|AATC_YEAST	P23542	Aspartate aminotransferase, cytoplasmic OS=Saccharomyces cerevisiae (strain ATCC 204508 / S288c) OX=559292 GN=AAT2 PE=1 SV=3	GO:0006103:2-oxoglutarate metabolic process;GO:0019266:asparagine biosynthetic process from oxaloacetate;GO:0006532:aspartate biosynthetic process;GO:0006531:aspartate metabolic process;GO:0006536:glutamate metabolic process;	GO:0005829:cytosol;GO:0005777:peroxisome;	GO:0004069:L-aspartate:2-oxoglutarate aminotransferase activity;GO:0030170:pyridoxal phosphate binding;	K14454	aspartate aminotransferase, cytoplasmic	ko00220 Arginine biosynthesis;ko00250 Alanine, aspartate and glutamate metabolism;ko00270 Cysteine and methionine metabolism;ko00330 Arginine and proline metabolism;ko00350 Tyrosine metabolism;ko00360 Phenylalanine metabolism;ko00400 Phenylalanine, tyrosine and tryptophan biosynthesis;ko01100 Metabolic pathways;ko01110 Biosynthesis of secondary metabolites;ko01130 Biosynthesis of antibiotics;ko01…	gnl|CDD|229354	KOG1412, KOG1412, KOG1412, Aspartate aminotransferase/Glutamic oxaloacetic transaminase AAT2/GOT1 [Amino acid transport and metabolism].
DN35327_c0_g1_i1	459	35.4467	12.92	96.1263	2.27615	-1.18659	Down	1.14138e-05	0.000315889	XP_025593843.1	uncharacterized protein FVRRES_10206 [Fusarium venenatum]	--	--	--	--	--	--	--	--	--	--	--
DN15356_c0_g1_i2	2786	3.07	1.28333	117.603	2.27108	-1.18338	Down	7.75984e-08	3.77248e-06	RTE78715.1	hypothetical protein BHE90_006783 [Fusarium euwallaceae]	sp|P38971|ALP1_YEAST	P38971	Basic amino-acid permease OS=Saccharomyces cerevisiae (strain ATCC 204508 / S288c) OX=559292 GN=ALP1 PE=1 SV=2	GO:0003333:amino acid transmembrane transport;GO:0015802:basic amino acid transport;	GO:0005783:endoplasmic reticulum;GO:0016021:integral component of membrane;	GO:0015171:amino acid transmembrane transporter activity;GO:0015174:basic amino acid transmembrane transporter activity;	--	--	--	gnl|CDD|229228	KOG1286, KOG1286, KOG1286, Amino acid transporters [Amino acid transport and metabolism].
DN16010_c0_g1_i1	5176	10.43	4.82667	801.009	2.26898	-1.18205	Down	4.15825e-17	6.49622e-15	RSM10532.1	hypothetical protein CDV31_007211 [Fusarium ambrosium]	sp|Q6DIJ5|HM20A_XENTR	Q6DIJ5	High mobility group protein 20A OS=Xenopus tropicalis OX=8364 GN=hmg20a PE=2 SV=1	-	GO:0005634:nucleus;	GO:0003677:DNA binding;	--	--	--	gnl|CDD|228330	KOG0381, KOG0381, KOG0381, HMG box-containing protein [General function prediction only].
DN6824_c0_g2_i1	2939	4.63333	1.95333	188.568	2.26187	-1.17752	Down	7.22206e-08	3.56083e-06	RSM20835.1	hypothetical protein CDV31_000206 [Fusarium ambrosium]	sp|Q12220|UTP12_YEAST	Q12220	U3 small nucleolar RNA-associated protein 12 OS=Saccharomyces cerevisiae (strain ATCC 204508 / S288c) OX=559292 GN=DIP2 PE=1 SV=1	GO:0000480:endonucleolytic cleavage in 5'-ETS of tricistronic rRNA transcript (SSU-rRNA, 5.8S rRNA, LSU-rRNA);GO:0000447:endonucleolytic cleavage in ITS1 to separate SSU-rRNA from 5.8S rRNA and LSU-rRNA from tricistronic rRNA transcript (SSU-rRNA, 5.8S rRNA, LSU-rRNA);GO:0000472:endonucleolytic cleavage to generate mature 5'-end of SSU-rRNA from (SSU-rRNA, 5.8S rRNA, LSU-rRNA);GO:0000462:maturati…	GO:0030686:90S preribosome;GO:0005730:nucleolus;GO:0005654:nucleoplasm;GO:0034388:Pwp2p-containing subcomplex of 90S preribosome;GO:0032040:small-subunit processome;	GO:0030515:snoRNA binding;	K14556	U3 small nucleolar RNA-associated protein 12	ko03008 Ribosome biogenesis in eukaryotes;	gnl|CDD|228255	KOG0306, KOG0306, KOG0306, WD40-repeat-containing subunit of the 18S rRNA processing complex [RNA processing and modification].
DN33063_c0_g1_i1	2690	178.693	75.42	6605.31	2.25715	-1.1745	Down	7.87534e-08	3.78888e-06	RSL58164.1	hypothetical protein CEP51_014124 [Fusarium sp. AF-3]	--	--	--	--	--	--	--	--	--	--	--
DN13837_c0_g3_i1	1597	14.6067	3.69333	261.229	2.24195	-1.16475	Down	9.33968e-05	0.00180109	RSL52379.1	hypothetical protein CEP54_010932 [Fusarium sp. AF-8]	sp|Q9UUD1|SREBP_SCHPO	Q9UUD1	Sterol regulatory element-binding protein 1 OS=Schizosaccharomyces pombe (strain 972 / ATCC 24843) OX=284812 GN=sre1 PE=1 SV=1	GO:0071456:cellular response to hypoxia;GO:1900038:negative regulation of cellular response to hypoxia;GO:0072592:oxygen metabolic process;GO:0035961:positive regulation of ergosterol biosynthetic process by positive regulation of transcription from RNA polymerase II promoter;GO:1900413:positive regulation of phospholipid biosynthetic process by positive regulation of transcription from RNA polym…	GO:0071458:integral component of cytoplasmic side of endoplasmic reticulum membrane;GO:0000790:nuclear chromatin;GO:0032936:SREBP-SCAP complex;	GO:0003677:DNA binding;GO:0001228:RNA polymerase II transcription regulatory region sequence-specific DNA binding transcription factor activity involved in positive regulation of transcription;GO:0001227:RNA polymerase II transcription regulatory region sequence-specific DNA binding transcription factor activity involved in negative regulation of transcription;GO:0046983:protein dimerization acti…	--	--	--	gnl|CDD|230527	KOG2588, KOG2588, KOG2588, Predicted DNA-binding protein [Transcription].
DN15550_c1_g2_i1	1666	303.637	104.263	6163.21	2.22906	-1.15644	Down	3.62212e-05	0.000833808	AFD53814.1	hypothetical protein, partial [Trichoderma harzianum]	--	--	--	--	--	--	K01979	small subunit ribosomal RNA	ko03008 Ribosome biogenesis in eukaryotes;ko03010 Ribosome;	--	--
DN8790_c2_g1_i1	2578	1.53	0.556667	51.5276	2.22393	-1.15311	Down	1.6741e-05	0.000433457	RSL61481.1	hypothetical protein CEP54_006258 [Fusarium sp. AF-8]	sp|Q875B6|SQS1_PODAS	Q875B6	Protein SQS1 OS=Podospora anserina OX=5145 GN=SQS1 PE=3 SV=1	GO:0006397:mRNA processing;GO:0008380:RNA splicing;	GO:0005737:cytoplasm;GO:0005634:nucleus;	GO:0003676:nucleic acid binding;	--	--	--	--	--
DN5760_c0_g1_i1	606	4.77	1.03667	20.8597	2.21441	-1.14693	Down	0.000132708	0.00244717	--	--	--	--	--	--	--	--	--	--	--	--	--
DN24436_c0_g1_i1	566	2.78	0.106667	9.28511	2.19112	-1.13167	Down	6.05097e-05	0.00124724	--	--	--	--	--	--	--	--	--	--	--	--	--
DN14626_c0_g1_i1	2290	1.16333	0.306667	32.1893	2.19109	-1.13165	Down	0.000146823	0.00266157	XP_016230083.1	hypothetical protein PV08_11968 [Exophiala spinifera]	--	--	--	--	--	--	--	--	--	--	--
DN17171_c0_g3_i1	685	2.80333	0.343333	14.2397	2.18204	-1.12568	Down	0.000128405	0.00238683	--	--	--	--	--	--	--	--	--	--	--	--	--
DN16265_c0_g1_i1	1469	3.95333	1.66333	72.0327	2.16492	-1.11431	Down	4.04856e-06	0.000129405	RSL56462.1	hypothetical protein CEP53_006778 [Fusarium sp. AF-6]	--	--	--	--	--	--	--	--	--	--	--
DN16111_c0_g1_i1	1278	3.06	1.08333	44.42	2.13468	-1.09402	Down	0.000102412	0.00194793	--	--	--	--	--	--	--	--	--	--	--	--	--
DN14369_c0_g1_i1	1491	1.03	0.16	15.8428	2.12042	-1.08435	Down	0.000255738	0.00414911	RTE78117.1	hypothetical protein BHE90_007430 [Fusarium euwallaceae]	--	--	--	--	--	--	--	--	--	gnl|CDD|231036	KOG3098, KOG3098, KOG3098, Uncharacterized conserved protein [Function unknown].
DN14170_c0_g1_i1	460	5.67333	0.553333	12.6824	2.11727	-1.08221	Down	0.000187233	0.00323389	--	--	--	--	--	--	--	--	--	--	--	--	--
DN16099_c0_g1_i2	2732	1.50333	0.473333	52.4955	2.11366	-1.07974	Down	0.000244131	0.00400917	RSL63878.1	hypothetical protein CEP54_004946 [Fusarium sp. AF-8]	sp|P40574|YAP5_YEAST	P40574	AP-1-like transcription factor YAP5 OS=Saccharomyces cerevisiae (strain ATCC 204508 / S288c) OX=559292 GN=YAP5 PE=1 SV=1	GO:0031939:negative regulation of chromatin silencing at telomere;GO:0000122:negative regulation of transcription from RNA polymerase II promoter;GO:0045944:positive regulation of transcription from RNA polymerase II promoter;GO:0010723:positive regulation of transcription from RNA polymerase II promoter in response to iron;	GO:0005737:cytoplasm;GO:0000790:nuclear chromatin;GO:0005634:nucleus;	GO:0003677:DNA binding;GO:0000981:sequence-specific DNA binding RNA polymerase II transcription factor activity;	--	--	--	--	--
DN17842_c0_g1_i1	2088	30.3767	15.28	884.645	2.11295	-1.07926	Down	5.79622e-16	8.75985e-14	RSL58595.1	hypothetical protein CEP54_007689 [Fusarium sp. AF-8]	--	--	--	--	--	--	--	--	--	--	--
DN16962_c0_g1_i1	984	1.92667	0.283333	17.38	2.11179	-1.07847	Down	0.000253866	0.00412427	YP_005088098.1	rps3 gene product (mitochondrion) [Fusarium solani]	sp|P23351|RMS5_NEUCR	P23351	Ribosomal protein S5, mitochondrial OS=Neurospora crassa (strain ATCC 24698 / 74-OR23-1A / CBS 708.71 / DSM 1257 / FGSC 987) OX=367110 GN=rms5 PE=3 SV=2	-	GO:0005739:mitochondrion;GO:0005840:ribosome;	-	K01982	large subunit ribosomal RNA	ko03008 Ribosome biogenesis in eukaryotes;ko03010 Ribosome;	--	--
DN21721_c0_g1_i1	2207	6.25	2.94	190.7	2.09194	-1.06484	Down	3.17468e-07	1.35818e-05	RSL61733.1	Galactose oxidase [Fusarium sp. AF-8]	sp|P0CS93|GAOA_GIBZA	P0CS93	Galactose oxidase OS=Gibberella zeae OX=5518 GN=GAOA PE=1 SV=1	-	GO:0005576:extracellular region;	GO:0045480:galactose oxidase activity;GO:0046872:metal ion binding;	--	--	--	gnl|CDD|232370	KOG4441, KOG4441, KOG4441, Proteins containing BTB/POZ and Kelch domains, involved in regulatory/signal transduction processes [Signal transduction mechanisms, General function prediction only].
DN22190_c1_g1_i1	2323	19.1233	9.69333	630.062	2.08922	-1.06296	Down	7.67332e-15	1.02586e-12	RSL81972.1	hypothetical protein CEP51_005483 [Fusarium sp. AF-3]	sp|O59714|YBH6_SCHPO	O59714	Uncharacterized membrane protein C3B8.06 OS=Schizosaccharomyces pombe (strain 972 / ATCC 24843) OX=284812 GN=SPBC3B8.06 PE=1 SV=1	-	GO:0005783:endoplasmic reticulum;GO:0005789:endoplasmic reticulum membrane;GO:0016021:integral component of membrane;	-	--	--	--	--	--
DN17349_c0_g1_i4	1737	0.74	0.15	14.1957	2.0717	-1.05082	Down	0.000436341	0.00638619	RSL79802.1	hypothetical protein CEP51_007074 [Fusarium sp. AF-3]	sp|Q99042|OXDA_TRIVR	Q99042	D-amino-acid oxidase OS=Trigonopsis variabilis OX=34364 GN=DAO1 PE=3 SV=1	GO:0046416:D-amino acid metabolic process;	-	GO:0003884:D-amino-acid oxidase activity;GO:0071949:FAD binding;	--	--	--	gnl|CDD|231854	KOG3923, KOG3923, KOG3923, D-aspartate oxidase [Amino acid transport and metabolism].
DN8358_c0_g1_i1	2311	4.63	2.26333	150.589	2.06995	-1.0496	Down	3.25177e-08	1.73228e-06	RSM11815.1	hypothetical protein CDV31_006583 [Fusarium ambrosium]	--	--	--	--	--	--	--	--	--	--	--
DN29619_c0_g1_i1	6959	9.67333	3.41	941.298	2.0647	-1.04593	Down	0.00028585	0.00454744	RSL72901.1	hypothetical protein CEP53_000982 [Fusarium sp. AF-6]	sp|N4WHE3|PKS1_COCH4	N4WHE3	Reducing polyketide synthase PKS1 OS=Cochliobolus heterostrophus (strain C4 / ATCC 48331 / race T) OX=665024 GN=PKS1 PE=3 SV=1	-	-	GO:0016491:oxidoreductase activity;GO:0031177:phosphopantetheine binding;GO:0016746:transferase activity, transferring acyl groups;	--	--	--	gnl|CDD|229144	KOG1202, KOG1202, KOG1202, Animal-type fatty acid synthase and related proteins [Lipid transport and metabolism].
DN3272_c0_g1_i1	5593	15.3333	8.09	1332.34	2.06058	-1.04305	Down	3.7104e-29	1.03179e-26	RKL45917.1	hypothetical protein BFJ72_g2826 [Fusarium proliferatum]	sp|Q54YZ9|DHKJ_DICDI	Q54YZ9	Hybrid signal transduction histidine kinase J OS=Dictyostelium discoideum OX=44689 GN=dhkJ PE=3 SV=2	-	GO:0016021:integral component of membrane;	GO:0005524:ATP binding;GO:0000155:phosphorelay sensor kinase activity;	--	--	--	gnl|CDD|228467	KOG0519, KOG0519, KOG0519, Sensory transduction histidine kinase [Signal transduction mechanisms].
DN2810_c0_g1_i1	1363	1.68667	0.513333	26.0062	2.05564	-1.03959	Down	0.000477441	0.00690056	--	--	--	--	--	--	--	--	--	--	--	--	--
DN8284_c0_g1_i1	783	6.97	2.02	49.4484	2.04328	-1.03088	Down	0.000569695	0.00791312	RSL63465.1	hypothetical protein CEP51_013303 [Fusarium sp. AF-3]	sp|B0Y004|PHIA_ASPFC	B0Y004	Cell wall protein phiA OS=Neosartorya fumigata (strain CEA10 / CBS 144.89 / FGSC A1163) OX=451804 GN=phiA PE=3 SV=1	GO:0030435:sporulation resulting in formation of a cellular spore;	GO:0005618:cell wall;GO:0005576:extracellular region;	-	--	--	--	--	--
DN21645_c0_g1_i1	1616	77.48	40.4933	1686.95	2.03892	-1.02781	Down	3.58883e-15	5.04031e-13	RSL61761.1	hypothetical protein CEP54_006070 [Fusarium sp. AF-8]	--	--	--	--	--	--	--	--	--	--	--
DN5902_c1_g1_i1	839	3.21333	1.04667	25.8036	2.03845	-1.02748	Down	0.000497505	0.00710058	--	--	--	--	--	--	--	--	--	--	--	--	--
DN16951_c1_g2_i1	1577	2.36333	0.836667	45.2621	2.03293	-1.02356	Down	0.000438124	0.00640555	YP_005088108.1	cob gene product (mitochondrion) [Fusarium solani]	sp|Q8HG55|CYB_LECMU	Q8HG55	Cytochrome b OS=Lecanicillium muscarium OX=2231603 GN=cob PE=3 SV=1	GO:0006122:mitochondrial electron transport, ubiquinol to cytochrome c;	GO:0016021:integral component of membrane;GO:0005743:mitochondrial inner membrane;GO:0045275:respiratory chain complex III;	GO:0046872:metal ion binding;GO:0008121:ubiquinol-cytochrome-c reductase activity;	K00412	ubiquinol-cytochrome c reductase cytochrome b subunit	ko00190 Oxidative phosphorylation;ko01100 Metabolic pathways;	gnl|CDD|232590	KOG4663, KOG4663, KOG4663, Cytochrome b [Energy production and conversion].
DN17290_c0_g1_i4	1779	1.97333	0.74	44.0867	2.03191	-1.02283	Down	0.000327294	0.0051074	RSL83366.1	hypothetical protein CEP51_004552 [Fusarium sp. AF-3]	sp|O43000|LIZ1_SCHPO	O43000	Pantothenate transporter liz1 OS=Schizosaccharomyces pombe (strain 972 / ATCC 24843) OX=284812 GN=liz1 PE=2 SV=2	GO:0098717:pantothenate import across plasma membrane;GO:0015887:pantothenate transmembrane transport;	GO:0005794:Golgi apparatus;GO:0005887:integral component of plasma membrane;GO:0031224:intrinsic component of membrane;GO:0005886:plasma membrane;	GO:0015233:pantothenate transmembrane transporter activity;GO:0022857:transmembrane transporter activity;	--	--	--	gnl|CDD|230472	KOG2533, KOG2533, KOG2533, Permease of the major facilitator superfamily [Carbohydrate transport and metabolism].
DN11356_c0_g2_i1	1085	1.00333	0.0966667	9.72958	2.03098	-1.02218	Down	0.000348522	0.00537831	--	--	--	--	--	--	--	--	--	--	--	--	--
DN16010_c0_g1_i4	5194	0.573333	0.206667	41.2229	2.02919	-1.02091	Down	0.000395587	0.00593978	RSM10532.1	hypothetical protein CDV31_007211 [Fusarium ambrosium]	sp|Q6DIJ5|HM20A_XENTR	Q6DIJ5	High mobility group protein 20A OS=Xenopus tropicalis OX=8364 GN=hmg20a PE=2 SV=1	-	GO:0005634:nucleus;	GO:0003677:DNA binding;	--	--	--	gnl|CDD|228330	KOG0381, KOG0381, KOG0381, HMG box-containing protein [General function prediction only].
DN17219_c0_g1_i1	1968	2.69667	1.25333	71.6704	2.02595	-1.0186	Down	1.40518e-05	0.000375003	RSL72643.1	hypothetical protein CEP54_000648 [Fusarium sp. AF-8]	--	--	--	--	--	--	--	--	--	--	--
DN15638_c0_g1_i1	802	4.21667	1.59333	32.7933	2.01989	-1.01428	Down	0.000367057	0.00560215	--	--	--	--	--	--	--	--	--	--	--	--	--
DN25709_c0_g1_i1	1292	11.6533	5.58667	186.56	2.01928	-1.01384	Down	3.06696e-06	0.000102754	RSM08135.1	hypothetical protein CEP52_004851 [Fusarium sp. AF-4]	sp|P38740|YHC6_YEAST	P38740	Uncharacterized protein YHL026C OS=Saccharomyces cerevisiae (strain ATCC 204508 / S288c) OX=559292 GN=YHL026C PE=1 SV=2	-	GO:0071944:cell periphery;GO:0016021:integral component of membrane;	-	--	--	--	--	--
DN9546_c0_g1_i1	2163	118.98	63.6433	3676.01	2.0083	-1.00598	Down	2.96062e-18	5.08203e-16	RSL51716.1	hypothetical protein CEP54_011266 [Fusarium sp. AF-8]	--	--	--	--	--	--	--	--	--	--	--
